# Supplementary material for: Bis(2,2′-bipyridine){ethyl 4′-[N-(4-carbamoylphen­yl)carbamo­yl]-2,2′-bi­pyridine-4-carboxyl­ate}ruthenium(II) bis­[hexa­fluorido­phosphate(V)]
Source: Acta Crystallogr Sect E Struct Rep Online. 2009 Jan 28;65(Pt 2):m228–9. doi: 10.1107/S1600536809002360 (PMC2968400; doi:10.1107/S1600536809002360)
Supplement: Supplementary file 1 [file e-65-0m228-sup1.cif]

##############################################################################
###                                                                        ###
###        Electronic paper (Acta Crystallographica Section E)             ###
###                                                                        ###
##############################################################################
#                                                                            #
# This CIF contains the data in a paper accepted for publication in Acta     #
# Crystallographica Section E. It conforms to the requirements of Notes      #
# for Authors for Section E, and has been peer reviewed under the auspices   #
# of the IUCr Commission on Journals.                                        #
#                                                                            #
# Full details of the Crystallographic Information File format               #
# are given in the paper "The Crystallographic Information File (CIF):       #
# a New Standard Archive File for Crystallography" by S. R. Hall, F. H.      #
# Allen and I. D. Brown [Acta Cryst. (1991), A47, 655-685].                  #
#                                                                            #
# The current version of the core CIF dictionary is obtainable from          #
# ftp://ftp.iucr.org/pub/cif_core.dic. The current version number is 2.4.    #
#                                                                            #
# Software is freely available for graphical display of the structure(s) in  #
# this CIF.  For information consult the CIF home page http://www.iucr.org/  #
# cif/home.html                                                              #
#                                                                            #
# This file may be used for bona fide research purposes within the           #
# scientific community so long as proper attribution is given to the journal # 
# article from which it was obtained.                                        #
#                                                                            #
##############################################################################
                                             
data_global
_audit_creation_method
                  'from SHELXL97 and KenX, based on form.cif supplied from IUCr'
_journal_date_recd_electronic     2008-11-19
_journal_date_accepted     2009-01-19
_journal_name_full     'Acta Crystallographica, Section E'
_journal_year     2009
_journal_volume     65
_journal_issue      2
_journal_page_first     m228
_journal_page_last     m229
_journal_paper_category     QM
_journal_coeditor_code     KP2198
_publ_contact_author_name     'Ken Sakai'
_publ_contact_author_address
;
Department of Chemistry
Faculty of Science
Kyushu University
Hakozaki 6-10-1
Higashi-ku
Fukuoka 812-8581
Japan
;
_publ_contact_author_email     ksakai@chem.kyushu-univ.jp
_publ_contact_author_fax     '+81926422596'
_publ_contact_author_phone     '+81926422596'
_publ_section_title
;\
Bis(2,2'-bipyridine){ethyl
4'-[<i>N</i>-(4-carbamoylphenyl)carbamoyl]-2,2'-bipyridine-4-carboxylate}\
ruthenium(II) bis[hexafluoridophosphate(V)]
;
loop_
    _publ_author_name
    _publ_author_address
    'Hirahara, Masanari'
;
Department of Chemistry
Faculty of Science
Kyushu University
Hakozaki 6-10-1
Higashi-ku
Fukuoka 812-8581
Japan
;
    'Masaoka, Shigeyuki'
;
Department of Chemistry
Faculty of Science
Kyushu University
Hakozaki 6-10-1
Higashi-ku
Fukuoka 812-8581
Japan
;
    'Sakai, Ken'
;
Department of Chemistry
Faculty of Science
Kyushu University
Hakozaki 6-10-1
Higashi-ku
Fukuoka 812-8581
Japan
;
data_I
_chemical_name_systematic
;
Bis(2,2'-bipyridine){ethyl
4'-[<i>N</i>-(4-carbamoylphenyl)carbamoyl]-2,2'-bipyridine-4-
carboxylate}ruthenium(II) bis[hexafluoridophosphate(V)]
;
_chemical_name_common     ?
_chemical_formula_moiety     'C41 H34 N8 O4 Ru 2+ , 2F6 P -'
_chemical_formula_sum     'C41 H34 F12 N8 O4 P2 Ru'
_chemical_formula_structural     ?
_chemical_formula_analytical     ?
_chemical_formula_iupac     '[Ru (C10 H8 N2)2 (C21 H18 N4 O4)] (P F6)2'
_chemical_formula_weight     1093.77
_symmetry_cell_setting     monoclinic
_symmetry_space_group_name_H-M     'P 21/c'
_symmetry_space_group_name_Hall     '-P 2ybc'
loop_
    _symmetry_equiv_pos_as_xyz
    'x, y, z'
    '-x, y+1/2, -z+1/2'
    '-x, -y, -z'
    'x, -y-1/2, z-1/2'
_cell_length_a     18.400(3)
_cell_length_b     13.187(2)
_cell_length_c     18.863(3)
_cell_angle_alpha     90.00
_cell_angle_beta     111.344(2)
_cell_angle_gamma     90.00
_cell_volume     4262.9(11)
_cell_formula_units_Z     4
_cell_measurement_reflns_used     7706
_cell_measurement_theta_min     2.19
_cell_measurement_theta_max     27.49
_cell_measurement_temperature     100
_cell_special_details
;
;
_exptl_crystal_description     block
_exptl_crystal_colour     red
_exptl_crystal_size_max     0.2
_exptl_crystal_size_mid     0.1
_exptl_crystal_size_min     0.03
_exptl_crystal_size_rad     ?
_exptl_crystal_density_diffrn     1.704
_exptl_crystal_density_meas     ?
_exptl_crystal_density_method     'not measured'
_exptl_crystal_F_000     2200
_exptl_absorpt_coefficient_mu     0.550
_exptl_absorpt_correction_type     empirical
_exptl_absorpt_process_details     '(SADABS; Sheldrick, 1996)'
_exptl_absorpt_correction_T_min     0.7173
_exptl_absorpt_correction_T_max     0.9864
_exptl_special_details
;
The first 50 frames were rescanned at the end of data collection to evaluate any
possible decay phenomenon. Since it was judged to be negligible, no decay
correction was applied to the data.
;
_diffrn_ambient_temperature     100
_diffrn_radiation_type     MoK\a
_diffrn_radiation_wavelength     0.71073
_diffrn_radiation_source     'rotating anode with a mirror focusing unit'
_diffrn_radiation_monochromator     graphite
_diffrn_measurement_device     'Bruker SMART APEXII CCD area-detector'
_diffrn_measurement_method     '\f and \w'
_diffrn_detector_area_resol_mean     ?
_diffrn_reflns_number     23329
_diffrn_reflns_av_R_equivalents     0.0472
_diffrn_reflns_av_sigmaI/netI     0.0652
_diffrn_reflns_theta_min     2.19
_diffrn_reflns_theta_max     27.10
_diffrn_reflns_theta_full     27.10
_diffrn_measured_fraction_theta_max     0.995
_diffrn_measured_fraction_theta_full     0.995
_diffrn_reflns_limit_h_min     -23
_diffrn_reflns_limit_h_max     19
_diffrn_reflns_limit_k_min     -16
_diffrn_reflns_limit_k_max     16
_diffrn_reflns_limit_l_min     -24
_diffrn_reflns_limit_l_max     24
_diffrn_standards_number     0
_diffrn_standards_interval_count     ?
_diffrn_standards_interval_time     ?
_diffrn_standards_decay_%     0
_refine_special_details
;
Refinement of <i>F</i>^2^ against ALL
reflections. The weighted <i>R</i>-factor <i>wR</i> and goodness of fit
<i>S</i> are based on <i>F</i>^2^, conventional <i>R</i>-factors <i>R</i> are
based on <i>F</i>, with <i>F</i> set to zero for negative <i>F</i>^2^. The
threshold expression of <i>F</i>^2^ > \s(<i>F</i>^2^) is used only for
calculating <i>R</i>-factors(gt) <i>etc</i>. and is not relevant to the choice
of reflections for refinement. <i>R</i>-factors based on <i>F</i>^2^ are
statistically about twice as large as those based on <i>F</i>, and <i>R</i>-
factors based on ALL data will be even larger.
;
_reflns_number_total     9357
_reflns_number_gt     6405
_reflns_threshold_expression     I>2\s(I)
_refine_ls_structure_factor_coef     Fsqd
_refine_ls_matrix_type     full
_refine_ls_R_factor_all     0.0815
_refine_ls_R_factor_gt     0.0429
_refine_ls_wR_factor_gt     0.0961
_refine_ls_wR_factor_ref     0.1130
_refine_ls_goodness_of_fit_ref     1.003
_refine_ls_restrained_S_all     1.003
_refine_ls_number_reflns     9357
_refine_ls_number_parameters     614
_refine_ls_number_restraints     0
_refine_ls_hydrogen_treatment     constr
_refine_ls_weighting_scheme     calc
_refine_ls_weighting_details
       'calc w = 1/[\s^2^(Fo^2^)+(0.0524P)^2^+2.5961P] where P=(Fo^2^+2Fc^2^)/3'
_atom_sites_solution_hydrogens     geom
_atom_sites_solution_primary     direct
_atom_sites_solution_secondary     difmap
_refine_ls_shift/su_max     0.001
_refine_ls_shift/su_mean     0.000
_refine_diff_density_max     0.789
_refine_diff_density_min     -0.479
_refine_ls_extinction_method     ?
_refine_ls_extinction_coef     ?
loop_
    _atom_type_symbol
    _atom_type_description
    _atom_type_scat_dispersion_real
    _atom_type_scat_dispersion_imag
    _atom_type_scat_source
    'C' 'C' 0.0033 0.0016
                         'International Tables Vol C Tables 4.2.6.8 and 6.1.1.4'
    'H' 'H' 0.0000 0.0000
                         'International Tables Vol C Tables 4.2.6.8 and 6.1.1.4'
    'N' 'N' 0.0061 0.0033
                         'International Tables Vol C Tables 4.2.6.8 and 6.1.1.4'
    'O' 'O' 0.0106 0.0060
                         'International Tables Vol C Tables 4.2.6.8 and 6.1.1.4'
    'F' 'F' 0.0171 0.0103
                         'International Tables Vol C Tables 4.2.6.8 and 6.1.1.4'
    'P' 'P' 0.1023 0.0942
                         'International Tables Vol C Tables 4.2.6.8 and 6.1.1.4'
    'Ru' 'Ru' -1.2594 0.8363
                         'International Tables Vol C Tables 4.2.6.8 and 6.1.1.4'
_computing_data_collection     'APEX2 (Bruker, 2006)'
_computing_cell_refinement     'APEX2 (Bruker, 2006)'
_computing_data_reduction     'SAINT (Bruker, 2004)'
_computing_structure_solution     'SHELXS97 (Sheldrick, 2008)'
_computing_structure_refinement     'SHELXL97 (Sheldrick, 2008)'
_computing_molecular_graphics     'KENX (Sakai, 2004)'
_computing_publication_material
;
SHELXL97 (Sheldrick, 2008), TEXSAN (Molecular Structure Corporation,
2001),
KENX (Sakai, 2004) and ORTEPII (Johnson, 1976)
;
loop_
    _atom_site_type_symbol
    _atom_site_label
    _atom_site_fract_x
    _atom_site_fract_y
    _atom_site_fract_z
    _atom_site_U_iso_or_equiv
    _atom_site_adp_type
    _atom_site_calc_flag
    _atom_site_refinement_flags
    _atom_site_occupancy
    _atom_site_disorder_assembly
    _atom_site_disorder_group
    Ru Ru1 0.294461(16) 0.04801(2) 0.250977(15) 0.02158(8) Uani d . 1 . .
    P P1 0.35302(6) 0.46905(8) 0.15958(6) 0.0353(2) Uani d . 1 . .
    P P2 0.29204(6) 0.62723(9) 0.45315(6) 0.0387(3) Uani d . 1 . .
    F F1 0.26565(15) 0.4258(2) 0.12279(15) 0.0540(7) Uani d . 1 . .
    F F2 0.32351(14) 0.57383(17) 0.11340(13) 0.0438(6) Uani d . 1 . .
    F F3 0.43974(13) 0.51275(18) 0.19471(13) 0.0428(6) Uani d . 1 . .
    F F4 0.38170(15) 0.36573(18) 0.20517(13) 0.0478(6) Uani d . 1 . .
    F F5 0.37108(15) 0.42579(18) 0.08811(13) 0.0496(6) Uani d . 1 . .
    F F6 0.33452(15) 0.51482(18) 0.22961(13) 0.0472(6) Uani d . 1 . .
    F F7 0.26997(18) 0.5185(2) 0.47525(18) 0.0704(9) Uani d . 1 . .
    F F8 0.37419(15) 0.5834(2) 0.45629(16) 0.0562(7) Uani d . 1 . .
    F F9 0.31532(17) 0.7367(2) 0.43274(16) 0.0643(8) Uani d . 1 . .
    F F10 0.20992(15) 0.6720(2) 0.44945(17) 0.0688(8) Uani d . 1 . .
    F F11 0.25655(19) 0.5986(3) 0.36555(15) 0.0821(10) Uani d . 1 . .
    F F12 0.32822(17) 0.6553(2) 0.54043(14) 0.0601(7) Uani d . 1 . .
    O O1 -0.03074(15) -0.15596(19) -0.04502(13) 0.0319(6) Uani d . 1 . .
    O O2 -0.06958(14) -0.16271(19) 0.05549(14) 0.0318(6) Uani d . 1 . .
    O O3 0.03822(16) -0.1340(2) 0.41695(15) 0.0451(7) Uani d . 1 . .
    O O4 -0.06524(18) -0.1397(2) 0.73340(17) 0.0510(8) Uani d . 1 . .
    N N1 0.24580(17) 0.1913(2) 0.24496(16) 0.0242(6) Uani d . 1 . .
    N N2 0.38261(16) 0.1246(2) 0.33484(16) 0.0261(7) Uani d . 1 . .
    N N3 0.35294(16) 0.0746(2) 0.17716(15) 0.0232(6) Uani d . 1 . .
    N N4 0.35305(16) -0.0874(2) 0.25818(16) 0.0246(6) Uani d . 1 . .
    N N5 0.19777(16) -0.0206(2) 0.17421(15) 0.0231(6) Uani d . 1 . .
    N N6 0.23667(16) 0.0047(2) 0.31992(15) 0.0240(6) Uani d . 1 . .
    N N7 0.14210(19) -0.1138(2) 0.52667(16) 0.0342(8) Uani d . 1 . .
    H H7 0.1919 -0.1061 0.5438 0.041 Uiso calc R 1 . .
    N N8 0.0512(2) -0.1560(3) 0.82715(18) 0.0451(9) Uani d . 1 . .
    H H8A 0.0302 -0.1573 0.8611 0.054 Uiso calc R 1 . .
    H H8B 0.1010 -0.1607 0.8405 0.054 Uiso calc R 1 . .
    C C1 0.1751(2) 0.2201(3) 0.1973(2) 0.0296(8) Uani d . 1 . .
    H H1 0.1448 0.1731 0.1623 0.036 Uiso calc R 1 . .
    C C2 0.1449(2) 0.3159(3) 0.1975(2) 0.0360(9) Uani d . 1 . .
    H H2 0.0961 0.3335 0.1626 0.043 Uiso calc R 1 . .
    C C3 0.1892(2) 0.3850(3) 0.2510(2) 0.0396(10) Uani d . 1 . .
    H H3 0.1702 0.4499 0.2528 0.048 Uiso calc R 1 . .
    C C4 0.2621(2) 0.3569(3) 0.3018(2) 0.0343(9) Uani d . 1 . .
    H H4 0.2922 0.4028 0.3381 0.041 Uiso calc R 1 . .
    C C5 0.2899(2) 0.2597(3) 0.2982(2) 0.0260(8) Uani d . 1 . .
    C C6 0.3667(2) 0.2223(3) 0.3481(2) 0.0272(8) Uani d . 1 . .
    C C7 0.4208(2) 0.2798(3) 0.4051(2) 0.0346(9) Uani d . 1 . .
    H H7A 0.4093 0.3462 0.4140 0.042 Uiso calc R 1 . .
    C C8 0.4918(2) 0.2374(3) 0.4481(2) 0.0409(10) Uani d . 1 . .
    H H8 0.5282 0.2752 0.4864 0.049 Uiso calc R 1 . .
    C C9 0.5087(2) 0.1396(3) 0.4345(2) 0.0402(10) Uani d . 1 . .
    H H9 0.5566 0.1106 0.4627 0.048 Uiso calc R 1 . .
    C C10 0.4523(2) 0.0848(3) 0.3776(2) 0.0328(9) Uani d . 1 . .
    H H10 0.4632 0.0182 0.3688 0.039 Uiso calc R 1 . .
    C C11 0.3504(2) 0.1599(3) 0.1376(2) 0.0277(8) Uani d . 1 . .
    H H11 0.3173 0.2119 0.1401 0.033 Uiso calc R 1 . .
    C C12 0.3955(2) 0.1735(3) 0.0931(2) 0.0339(9) Uani d . 1 . .
    H H12 0.3915 0.2329 0.0654 0.041 Uiso calc R 1 . .
    C C13 0.4458(2) 0.0983(3) 0.0907(2) 0.0344(9) Uani d . 1 . .
    H H13 0.4775 0.1068 0.0624 0.041 Uiso calc R 1 . .
    C C14 0.4490(2) 0.0100(3) 0.1306(2) 0.0303(8) Uani d . 1 . .
    H H14 0.4827 -0.0419 0.1291 0.036 Uiso calc R 1 . .
    C C15 0.4019(2) -0.0014(3) 0.17289(19) 0.0247(7) Uani d . 1 . .
    C C16 0.3991(2) -0.0939(3) 0.21569(19) 0.0267(8) Uani d . 1 . .
    C C17 0.4383(2) -0.1823(3) 0.2130(2) 0.0325(9) Uani d . 1 . .
    H H17 0.4696 -0.1854 0.1840 0.039 Uiso calc R 1 . .
    C C18 0.4307(2) -0.2657(3) 0.2536(2) 0.0376(9) Uani d . 1 . .
    H H18 0.4569 -0.3255 0.2523 0.045 Uiso calc R 1 . .
    C C19 0.3840(2) -0.2599(3) 0.2962(2) 0.0379(9) Uani d . 1 . .
    H H19 0.3779 -0.3156 0.3237 0.045 Uiso calc R 1 . .
    C C20 0.3464(2) -0.1700(3) 0.2973(2) 0.0324(9) Uani d . 1 . .
    H H20 0.3151 -0.1662 0.3263 0.039 Uiso calc R 1 . .
    C C21 0.1834(2) -0.0348(3) 0.09948(19) 0.0260(8) Uani d . 1 . .
    H H21 0.2217 -0.0162 0.0806 0.031 Uiso calc R 1 . .
    C C22 0.1148(2) -0.0756(3) 0.04975(19) 0.0264(8) Uani d . 1 . .
    H H22 0.1072 -0.0845 -0.0014 0.032 Uiso calc R 1 . .
    C C23 0.05712(19) -0.1033(2) 0.07734(19) 0.0228(7) Uani d . 1 . .
    C C24 0.07228(19) -0.0931(2) 0.15475(18) 0.0217(7) Uani d . 1 . .
    H H24 0.0350 -0.1127 0.1747 0.026 Uiso calc R 1 . .
    C C25 0.14324(19) -0.0536(3) 0.20223(18) 0.0220(7) Uani d . 1 . .
    C C26 0.16747(19) -0.0442(3) 0.28556(18) 0.0228(7) Uani d . 1 . .
    C C27 0.1254(2) -0.0832(3) 0.3282(2) 0.0276(8) Uani d . 1 . .
    H H27 0.0784 -0.1168 0.3040 0.033 Uiso calc R 1 . .
    C C28 0.1542(2) -0.0714(3) 0.40656(19) 0.0271(8) Uani d . 1 . .
    C C29 0.2228(2) -0.0174(3) 0.4403(2) 0.0323(9) Uani d . 1 . .
    H H29 0.2419 -0.0054 0.4925 0.039 Uiso calc R 1 . .
    C C30 0.2623(2) 0.0180(3) 0.3961(2) 0.0303(8) Uani d . 1 . .
    H H30 0.3089 0.0528 0.4197 0.036 Uiso calc R 1 . .
    C C31 -0.0182(2) -0.1441(3) 0.0220(2) 0.0260(8) Uani d . 1 . .
    C C32 -0.1427(2) -0.2112(3) 0.0082(2) 0.0359(9) Uani d . 1 . .
    H H32A -0.1322 -0.2763 -0.0100 0.043 Uiso calc R 1 . .
    H H32B -0.1702 -0.1689 -0.0355 0.043 Uiso calc R 1 . .
    C C33 -0.1909(2) -0.2249(3) 0.0568(2) 0.0429(10) Uani d . 1 . .
    H H33A -0.1612 -0.2612 0.1022 0.064 Uiso calc R 1 . .
    H H33B -0.2372 -0.2627 0.0290 0.064 Uiso calc R 1 . .
    H H33C -0.2053 -0.1598 0.0702 0.064 Uiso calc R 1 . .
    C C34 0.1056(2) -0.1108(3) 0.4501(2) 0.0315(9) Uani d . 1 . .
    C C35 0.1075(2) -0.1283(3) 0.5818(2) 0.0308(8) Uani d . 1 . .
    C C36 0.0286(2) -0.1128(3) 0.5644(2) 0.0378(9) Uani d . 1 . .
    H H36 -0.0040 -0.0978 0.5149 0.045 Uiso calc R 1 . .
    C C37 -0.0014(2) -0.1198(3) 0.6221(2) 0.0348(9) Uani d . 1 . .
    H H37 -0.0544 -0.1085 0.6104 0.042 Uiso calc R 1 . .
    C C38 0.0448(2) -0.1430(3) 0.6962(2) 0.0319(9) Uani d . 1 . .
    C C39 0.1243(2) -0.1606(3) 0.7128(2) 0.0348(9) Uani d . 1 . .
    H H39 0.1565 -0.1773 0.7622 0.042 Uiso calc R 1 . .
    C C40 0.1555(2) -0.1530(3) 0.6560(2) 0.0335(9) Uani d . 1 . .
    H H40 0.2085 -0.1646 0.6675 0.040 Uiso calc R 1 . .
    C C41 0.0065(2) -0.1465(3) 0.7539(2) 0.0341(9) Uani d . 1 . .
loop_
    _atom_site_aniso_label
    _atom_site_aniso_U_11
    _atom_site_aniso_U_22
    _atom_site_aniso_U_33
    _atom_site_aniso_U_12
    _atom_site_aniso_U_13
    _atom_site_aniso_U_23
    Ru1 0.01934(14) 0.02957(16) 0.01735(14) -0.00295(12) 0.00850(10)
                                                                    -0.00124(11)
    P1 0.0359(6) 0.0409(6) 0.0276(5) -0.0005(5) 0.0101(4) 0.0018(4)
    P2 0.0341(6) 0.0527(7) 0.0279(6) -0.0078(5) 0.0097(5) 0.0066(5)
    F1 0.0469(16) 0.0628(17) 0.0498(16) -0.0160(12) 0.0143(13) -0.0035(12)
    F2 0.0455(15) 0.0457(14) 0.0387(14) 0.0057(11) 0.0135(12) 0.0049(10)
    F3 0.0342(13) 0.0524(15) 0.0399(14) 0.0004(11) 0.0113(11) 0.0025(11)
    F4 0.0603(17) 0.0414(14) 0.0410(14) 0.0030(12) 0.0178(13) 0.0071(11)
    F5 0.0636(17) 0.0508(16) 0.0392(14) 0.0076(12) 0.0245(13) -0.0018(11)
    F6 0.0551(16) 0.0537(15) 0.0400(14) -0.0018(12) 0.0258(13) -0.0037(11)
    F7 0.085(2) 0.0571(18) 0.089(2) -0.0241(15) 0.0552(19) -0.0047(15)
    F8 0.0436(16) 0.0684(18) 0.0612(17) 0.0038(13) 0.0246(14) 0.0138(14)
    F9 0.071(2) 0.0601(18) 0.0712(19) 0.0054(14) 0.0375(16) 0.0281(15)
    F10 0.0386(16) 0.092(2) 0.076(2) -0.0015(15) 0.0206(15) 0.0006(17)
    F11 0.076(2) 0.119(3) 0.0323(15) 0.0066(19) -0.0030(15) -0.0111(16)
    F12 0.074(2) 0.0638(18) 0.0302(13) 0.0033(14) 0.0043(13) 0.0000(12)
    O1 0.0321(15) 0.0444(16) 0.0177(13) -0.0067(12) 0.0075(11) -0.0026(11)
    O2 0.0277(14) 0.0437(16) 0.0232(13) -0.0095(11) 0.0083(11) -0.0018(11)
    O3 0.0375(17) 0.075(2) 0.0254(15) -0.0233(15) 0.0148(13) -0.0040(14)
    O4 0.048(2) 0.075(2) 0.0376(17) 0.0021(16) 0.0254(16) 0.0076(15)
    N1 0.0264(16) 0.0279(16) 0.0231(15) -0.0044(12) 0.0149(13) -0.0010(12)
    N2 0.0201(15) 0.0392(18) 0.0212(15) -0.0069(13) 0.0102(13) -0.0022(12)
    N3 0.0225(15) 0.0300(17) 0.0166(14) -0.0072(12) 0.0066(12) -0.0024(11)
    N4 0.0213(15) 0.0286(16) 0.0228(15) -0.0019(12) 0.0066(12) 0.0000(12)
    N5 0.0227(15) 0.0296(17) 0.0181(14) -0.0035(12) 0.0088(12) -0.0030(11)
    N6 0.0240(16) 0.0301(16) 0.0187(15) -0.0019(12) 0.0088(12) 0.0007(12)
    N7 0.0313(18) 0.052(2) 0.0209(16) -0.0144(15) 0.0118(14) -0.0006(14)
    N8 0.047(2) 0.072(3) 0.0225(18) -0.0069(18) 0.0205(17) -0.0020(16)
    C1 0.0241(19) 0.039(2) 0.0270(19) -0.0012(16) 0.0113(16) 0.0035(16)
    C2 0.030(2) 0.041(2) 0.039(2) 0.0045(18) 0.0141(19) 0.0054(18)
    C3 0.042(3) 0.036(2) 0.049(3) 0.0061(18) 0.026(2) 0.0044(18)
    C4 0.038(2) 0.035(2) 0.035(2) -0.0044(17) 0.0192(19) -0.0051(17)
    C5 0.0273(19) 0.031(2) 0.0248(19) -0.0051(15) 0.0161(16) -0.0002(14)
    C6 0.028(2) 0.037(2) 0.0233(18) -0.0071(16) 0.0172(16) -0.0057(15)
    C7 0.033(2) 0.043(2) 0.032(2) -0.0116(17) 0.0164(18) -0.0117(17)
    C8 0.029(2) 0.065(3) 0.029(2) -0.014(2) 0.0116(18) -0.0170(19)
    C9 0.024(2) 0.063(3) 0.031(2) -0.0044(19) 0.0069(17) -0.0087(19)
    C10 0.025(2) 0.047(2) 0.028(2) 0.0003(17) 0.0110(16) -0.0025(17)
    C11 0.029(2) 0.029(2) 0.0257(19) -0.0028(15) 0.0111(16) -0.0026(15)
    C12 0.037(2) 0.037(2) 0.032(2) -0.0074(17) 0.0170(18) 0.0010(16)
    C13 0.034(2) 0.044(2) 0.031(2) -0.0093(18) 0.0193(18) 0.0002(17)
    C14 0.027(2) 0.039(2) 0.028(2) -0.0009(16) 0.0133(16) -0.0057(16)
    C15 0.0215(18) 0.032(2) 0.0191(17) -0.0036(15) 0.0059(15) -0.0048(14)
    C16 0.0234(19) 0.036(2) 0.0192(18) -0.0033(15) 0.0057(15) -0.0044(15)
    C17 0.032(2) 0.039(2) 0.027(2) 0.0024(17) 0.0118(17) -0.0041(16)
    C18 0.041(2) 0.033(2) 0.035(2) 0.0064(18) 0.0092(19) -0.0026(17)
    C19 0.041(2) 0.035(2) 0.038(2) -0.0015(18) 0.0141(19) 0.0076(17)
    C20 0.032(2) 0.034(2) 0.031(2) 0.0028(16) 0.0105(17) 0.0042(16)
    C21 0.0257(18) 0.035(2) 0.0215(17) -0.0024(15) 0.0132(15) -0.0013(14)
    C22 0.029(2) 0.035(2) 0.0182(17) -0.0023(15) 0.0119(15) -0.0032(14)
    C23 0.0239(18) 0.0220(18) 0.0227(18) 0.0014(14) 0.0087(15) 0.0003(13)
    C24 0.0218(18) 0.0244(18) 0.0208(17) -0.0014(14) 0.0102(14) 0.0005(13)
    C25 0.0246(17) 0.0242(18) 0.0189(16) -0.0013(14) 0.0099(14) -0.0013(13)
    C26 0.0219(17) 0.0287(19) 0.0190(17) -0.0008(15) 0.0087(14) -0.0026(14)
    C27 0.0275(19) 0.034(2) 0.0238(19) -0.0088(15) 0.0118(16) -0.0020(15)
    C28 0.030(2) 0.033(2) 0.0209(18) -0.0034(15) 0.0115(16) 0.0007(14)
    C29 0.037(2) 0.043(2) 0.0173(18) -0.0094(17) 0.0108(16) -0.0038(15)
    C30 0.027(2) 0.044(2) 0.0201(18) -0.0108(16) 0.0078(15) -0.0031(15)
    C31 0.0248(19) 0.027(2) 0.0241(19) -0.0011(14) 0.0070(15) 0.0018(14)
    C32 0.027(2) 0.049(3) 0.027(2) -0.0105(17) 0.0040(17) 0.0000(17)
    C33 0.036(2) 0.055(3) 0.040(2) -0.005(2) 0.016(2) 0.008(2)
    C34 0.032(2) 0.042(2) 0.0246(19) -0.0125(17) 0.0154(17) -0.0040(16)
    C35 0.037(2) 0.035(2) 0.0250(19) -0.0136(17) 0.0166(17) -0.0004(15)
    C36 0.040(2) 0.051(3) 0.025(2) -0.0049(19) 0.0137(18) 0.0051(17)
    C37 0.032(2) 0.043(2) 0.031(2) -0.0001(17) 0.0130(18) 0.0044(17)
    C38 0.044(2) 0.033(2) 0.0236(19) -0.0080(17) 0.0173(18) -0.0026(15)
    C39 0.039(2) 0.042(2) 0.0223(19) -0.0121(18) 0.0102(18) -0.0018(16)
    C40 0.033(2) 0.039(2) 0.027(2) -0.0105(17) 0.0085(17) -0.0013(16)
    C41 0.039(2) 0.037(2) 0.028(2) -0.0061(18) 0.0153(18) 0.0008(16)
_geom_special_details
;
All e.s.d.'s (except the e.s.d. in the dihedral angle between two l.s. planes)
are estimated using the full covariance matrix. The cell e.s.d.'s are taken
into account individually in the estimation of e.s.d.'s in distances, angles
and torsion angles; correlations between e.s.d.'s in cell parameters are only
used when they are defined by crystal symmetry. An approximate (isotropic)
treatment of cell e.s.d.'s is used for estimating e.s.d.'s involving l.s.
planes.
Least-squares planes (<i>x</i>,<i>y</i>,<i>z</i> in crystal coordinates) and
deviations from them (* indicates atom used to define plane)
- 12.7740 (0.0188) <i>x</i> - 4.2078 (0.0170) <i>y</i> + 16.1006 (0.0145)
<i>z</i> = 0.0050 (0.0090)
* -0.0058 (0.0021) N1 * 0.0092 (0.0023) C1 * -0.0056 (0.0026) C2 * -0.0010
(0.0026) C3 * 0.0042 (0.0024) C4 * -0.0009 (0.0022) C5
Rms deviation of fitted atoms = 0.0053
-12.4144 (0.0196) <i>x</i> - 4.3031 (0.0184) <i>y</i> + 16.2635 (0.0138)
<i>z</i> = 0.1580 (0.0125)
Angle to previous plane (with approximate e.s.d.) = 1.54 (1/5)
* 0.0017 (0.0022) N2 * -0.0044 (0.0023) C6 * 0.0017 (0.0025) C7 * 0.0035
(0.0027) C8 * -0.0061 (0.0027) C9 * 0.0036 (0.0025) C10
Rms deviation of fitted atoms = 0.0038
8.6305 (0.0228) <i>x</i> + 5.1793 (0.0182) <i>y</i> + 10.6773 (0.0218) <i>z</i>
= 5.3175 (0.0062)
Angle to previous plane (with approximate e.s.d.) = 85.47 (0.09)
* 0.0065 (0.0022) N3 * 0.0045 (0.0024) C11 * -0.0115 (0.0026) C12 * 0.0077
(0.0027) C13 * 0.0033 (0.0025) C14 * -0.0105 (0.0023) C15
Rms deviation of fitted atoms = 0.0079
9.8523 (0.0240) <i>x</i> + 4.0319 (0.0188) <i>y</i> + 10.1554 (0.0254) <i>z</i>
= 5.7461 (0.0068)
Angle to previous plane (with approximate e.s.d.) = 6.28 (0.26)
* 0.0018 (0.0023) N4 * -0.0026 (0.0024) C16 * 0.0007 (0.0026) C17 * 0.0019
(0.0028) C18 * -0.0026 (0.0028) C19 * 0.0009 (0.0026) C20
Rms deviation of fitted atoms = 0.0019
5.2914 (0.0916) <i>x</i> - 12.4015 (0.0303) <i>y</i> + 1.2118 (0.0485) <i>z</i>
= 1.7169 (0.0084)
Angle to previous plane (with approximate e.s.d.) = 89.47 (0.22)
* 0.0000 (0.0000) C31 * 0.0000 (0.0000) O1 * 0.0000 (0.0000) O2
Rms deviation of fitted atoms = 0.0000
6.6694 (0.0231) <i>x</i> - 12.0776 (0.0072) <i>y</i> + 0.5442 (0.0266) <i>z</i>
= 1.6902 (0.0034)
Angle to previous plane (with approximate e.s.d.) = 4.54 (0.40)
* -0.0271 (0.0023) N5 * 0.0077 (0.0025) C21 * 0.0156 (0.0025) C22 * -0.0197
(0.0024) C23 * 0.0005 (0.0024) C24 * 0.0229 (0.0023) C25
Rms deviation of fitted atoms = 0.0181
9.0772 (0.0232) <i>x</i> - 11.3634 (0.0101) <i>y</i> - 1.3032 (0.0274) <i>z</i>
= 1.6621 (0.0095)
Angle to previous plane (with approximate e.s.d.) = 8.69 (0.16)
* 0.0155 (0.0024) N6 * -0.0114 (0.0024) C26 * -0.0060 (0.0026) C27 * 0.0191
(0.0026) C28 * -0.0152 (0.0027) C29 * -0.0021 (0.0026) C30
Rms deviation of fitted atoms = 0.0129
5.9317 (0.1164) <i>x</i> - 12.4552 (0.0320) <i>y</i> - 3.3218 (0.1161) <i>z</i>
= 0.5112 (0.0477)
Angle to previous plane (with approximate e.s.d.) = 15.10 (0.48)
* 0.0000 (0.0000) C34 * 0.0000 (0.0000) O3 * 0.0000 (0.0000) N7
Rms deviation of fitted atoms = 0.0000
2.1032 (0.0288) <i>x</i> + 12.8237 (0.0053) <i>y</i> + 2.7844 (0.0287) <i>z</i>
= 0.1928 (0.0183)
Angle to previous plane (with approximate e.s.d.) = 26.56 (0.29)
* 0.0082 (0.0027) C35 * -0.0073 (0.0028) C36 * 0.0001 (0.0028) C37 * 0.0062
(0.0027) C38 * -0.0054 (0.0027) C39 * -0.0018 (0.0027) C40
Rms deviation of fitted atoms = 0.0056
-0.9384 (0.1032) <i>x</i> - 13.1238 (0.0039) <i>y</i> - 1.1164 (0.1264)
<i>z</i> = 1.0753 (0.0983)
Angle to previous plane (with approximate e.s.d.) = 7.87 (0.23)
* 0.0000 (0.0000) C41 * 0.0000 (0.0000) O4 * 0.0000 (0.0000) N8
Rms deviation of fitted atoms = 0.0000
2.1032 (0.0288) <i>x</i> + 12.8237 (0.0053) <i>y</i> + 2.7844 (0.0287) <i>z</i>
= 0.1928 (0.0183)
Angle to previous plane (with approximate e.s.d.) = 7.87 (0.23)
* 0.0082 (0.0027) C35 * -0.0073 (0.0028) C36 * 0.0001 (0.0028) C37 * 0.0062
(0.0027) C38 * -0.0054 (0.0027) C39 * -0.0018 (0.0027) C40
Rms deviation of fitted atoms = 0.0056
9.0772 (0.0232) <i>x</i> - 11.3634 (0.0101) <i>y</i> - 1.3032 (0.0274) <i>z</i>
= 1.6621 (0.0095)
Angle to previous plane (with approximate e.s.d.) = 40.76 (0.09)
* 0.0155 (0.0024) N6 * -0.0114 (0.0024) C26 * -0.0060 (0.0026) C27 * 0.0191
(0.0026) C28 * -0.0152 (0.0027) C29 * -0.0021 (0.0026) C30
Rms deviation of fitted atoms = 0.0129
;
loop_
    _geom_bond_atom_site_label_1
    _geom_bond_atom_site_label_2
    _geom_bond_site_symmetry_2
    _geom_bond_distance
    _geom_bond_publ_flag
    Ru1 N1 . 2.077(3) y
    Ru1 N2 . 2.070(3) y
    Ru1 N3 . 2.076(3) y
    Ru1 N4 . 2.065(3) y
    Ru1 N5 . 2.051(3) y
    Ru1 N6 . 2.038(3) y
    P1 F4 . 1.595(2) ?
    P1 F3 . 1.596(2) ?
    P1 F6 . 1.598(2) ?
    P1 F5 . 1.606(2) ?
    P1 F1 . 1.606(3) ?
    P1 F2 . 1.618(2) ?
    P2 F12 . 1.579(3) ?
    P2 F11 . 1.585(3) ?
    P2 F7 . 1.587(3) ?
    P2 F9 . 1.592(3) ?
    P2 F8 . 1.599(3) ?
    P2 F10 . 1.600(3) ?
    O1 C31 . 1.210(4) ?
    O2 C31 . 1.337(4) ?
    O2 C32 . 1.463(4) ?
    O3 C34 . 1.208(4) ?
    O4 C41 . 1.237(5) ?
    N1 C1 . 1.338(4) ?
    N1 C5 . 1.373(4) ?
    N2 C10 . 1.348(5) ?
    N2 C6 . 1.364(5) ?
    N3 C11 . 1.341(4) ?
    N3 C15 . 1.369(4) ?
    N4 C20 . 1.345(4) ?
    N4 C16 . 1.364(4) ?
    N5 C21 . 1.349(4) ?
    N5 C25 . 1.364(4) ?
    N6 C30 . 1.351(4) ?
    N6 C26 . 1.363(4) ?
    N7 C34 . 1.354(5) ?
    N7 C35 . 1.415(4) ?
    N7 H7 . 0.8600 ?
    N8 C41 . 1.332(5) ?
    N8 H8A . 0.8600 ?
    N8 H8B . 0.8600 ?
    C1 C2 . 1.381(5) ?
    C1 H1 . 0.9300 ?
    C2 C3 . 1.384(6) ?
    C2 H2 . 0.9300 ?
    C3 C4 . 1.384(5) ?
    C3 H3 . 0.9300 ?
    C4 C5 . 1.392(5) ?
    C4 H4 . 0.9300 ?
    C5 C6 . 1.468(5) ?
    C6 C7 . 1.394(5) ?
    C7 C8 . 1.380(6) ?
    C7 H7A . 0.9300 ?
    C8 C9 . 1.373(6) ?
    C8 H8 . 0.9300 ?
    C9 C10 . 1.392(5) ?
    C9 H9 . 0.9300 ?
    C10 H10 . 0.9300 ?
    C11 C12 . 1.389(5) ?
    C11 H11 . 0.9300 ?
    C12 C13 . 1.369(5) ?
    C12 H12 . 0.9300 ?
    C13 C14 . 1.376(5) ?
    C13 H13 . 0.9300 ?
    C14 C15 . 1.384(5) ?
    C14 H14 . 0.9300 ?
    C15 C16 . 1.474(5) ?
    C16 C17 . 1.381(5) ?
    C17 C18 . 1.376(5) ?
    C17 H17 . 0.9300 ?
    C18 C19 . 1.375(5) ?
    C18 H18 . 0.9300 ?
    C19 C20 . 1.376(5) ?
    C19 H19 . 0.9300 ?
    C20 H20 . 0.9300 ?
    C21 C22 . 1.380(5) ?
    C21 H21 . 0.9300 ?
    C22 C23 . 1.389(4) ?
    C22 H22 . 0.9300 ?
    C23 C24 . 1.390(4) ?
    C23 C31 . 1.499(5) ?
    C24 C25 . 1.388(4) ?
    C24 H24 . 0.9300 ?
    C25 C26 . 1.475(4) ?
    C26 C27 . 1.401(4) ?
    C27 C28 . 1.386(5) ?
    C27 H27 . 0.9300 ?
    C28 C29 . 1.386(5) ?
    C28 C34 . 1.509(5) ?
    C29 C30 . 1.372(5) ?
    C29 H29 . 0.9300 ?
    C30 H30 . 0.9300 ?
    C32 C33 . 1.502(5) ?
    C32 H32A . 0.9700 ?
    C32 H32B . 0.9700 ?
    C33 H33A . 0.9600 ?
    C33 H33B . 0.9600 ?
    C33 H33C . 0.9600 ?
    C35 C36 . 1.384(5) ?
    C35 C40 . 1.394(5) ?
    C36 C37 . 1.391(5) ?
    C36 H36 . 0.9300 ?
    C37 C38 . 1.380(5) ?
    C37 H37 . 0.9300 ?
    C38 C39 . 1.399(5) ?
    C38 C41 . 1.497(5) ?
    C39 C40 . 1.392(5) ?
    C39 H39 . 0.9300 ?
    C40 H40 . 0.9300 ?
loop_
    _geom_angle_atom_site_label_1
    _geom_angle_atom_site_label_2
    _geom_angle_atom_site_label_3
    _geom_angle_site_symmetry_1
    _geom_angle_site_symmetry_3
    _geom_angle
    _geom_angle_publ_flag
    N6 Ru1 N5 . . 78.87(11) ?
    N6 Ru1 N4 . . 95.56(11) ?
    N5 Ru1 N4 . . 87.86(11) ?
    N6 Ru1 N2 . . 95.43(11) ?
    N5 Ru1 N2 . . 172.71(11) ?
    N4 Ru1 N2 . . 97.28(11) ?
    N6 Ru1 N3 . . 173.37(11) ?
    N5 Ru1 N3 . . 97.42(11) ?
    N4 Ru1 N3 . . 78.73(11) ?
    N2 Ru1 N3 . . 88.68(10) ?
    N6 Ru1 N1 . . 88.57(11) ?
    N5 Ru1 N1 . . 96.73(11) ?
    N4 Ru1 N1 . . 174.36(11) ?
    N2 Ru1 N1 . . 78.46(12) ?
    N3 Ru1 N1 . . 97.36(11) ?
    F4 P1 F3 . . 90.00(14) ?
    F4 P1 F6 . . 90.29(13) ?
    F3 P1 F6 . . 90.11(13) ?
    F4 P1 F5 . . 91.16(13) ?
    F3 P1 F5 . . 89.76(14) ?
    F6 P1 F5 . . 178.54(15) ?
    F4 P1 F1 . . 90.70(14) ?
    F3 P1 F1 . . 179.00(15) ?
    F6 P1 F1 . . 90.59(14) ?
    F5 P1 F1 . . 89.52(14) ?
    F4 P1 F2 . . 179.71(15) ?
    F3 P1 F2 . . 90.23(13) ?
    F6 P1 F2 . . 89.53(13) ?
    F5 P1 F2 . . 89.02(13) ?
    F1 P1 F2 . . 89.07(14) ?
    F12 P2 F11 . . 179.42(19) ?
    F12 P2 F7 . . 89.37(16) ?
    F11 P2 F7 . . 90.63(19) ?
    F12 P2 F9 . . 89.49(16) ?
    F11 P2 F9 . . 90.51(18) ?
    F7 P2 F9 . . 178.83(19) ?
    F12 P2 F8 . . 90.69(16) ?
    F11 P2 F8 . . 88.73(17) ?
    F7 P2 F8 . . 89.58(16) ?
    F9 P2 F8 . . 90.15(15) ?
    F12 P2 F10 . . 89.54(16) ?
    F11 P2 F10 . . 91.04(17) ?
    F7 P2 F10 . . 90.98(17) ?
    F9 P2 F10 . . 89.30(16) ?
    F8 P2 F10 . . 179.40(17) ?
    C31 O2 C32 . . 116.3(3) ?
    C1 N1 C5 . . 118.4(3) ?
    C1 N1 Ru1 . . 126.1(2) ?
    C5 N1 Ru1 . . 115.4(2) ?
    C10 N2 C6 . . 118.6(3) ?
    C10 N2 Ru1 . . 125.3(3) ?
    C6 N2 Ru1 . . 116.1(2) ?
    C11 N3 C15 . . 118.1(3) ?
    C11 N3 Ru1 . . 126.4(2) ?
    C15 N3 Ru1 . . 115.4(2) ?
    C20 N4 C16 . . 118.1(3) ?
    C20 N4 Ru1 . . 126.0(2) ?
    C16 N4 Ru1 . . 115.9(2) ?
    C21 N5 C25 . . 118.0(3) ?
    C21 N5 Ru1 . . 126.0(2) ?
    C25 N5 Ru1 . . 116.0(2) ?
    C30 N6 C26 . . 118.1(3) ?
    C30 N6 Ru1 . . 125.5(2) ?
    C26 N6 Ru1 . . 116.3(2) ?
    C34 N7 C35 . . 127.4(3) ?
    C34 N7 H7 . . 116.3 ?
    C35 N7 H7 . . 116.3 ?
    C41 N8 H8A . . 120.0 ?
    C41 N8 H8B . . 120.0 ?
    H8A N8 H8B . . 120.0 ?
    N1 C1 C2 . . 123.5(4) ?
    N1 C1 H1 . . 118.3 ?
    C2 C1 H1 . . 118.3 ?
    C1 C2 C3 . . 118.3(4) ?
    C1 C2 H2 . . 120.9 ?
    C3 C2 H2 . . 120.9 ?
    C2 C3 C4 . . 119.6(4) ?
    C2 C3 H3 . . 120.2 ?
    C4 C3 H3 . . 120.2 ?
    C3 C4 C5 . . 119.6(4) ?
    C3 C4 H4 . . 120.2 ?
    C5 C4 H4 . . 120.2 ?
    N1 C5 C4 . . 120.7(3) ?
    N1 C5 C6 . . 115.0(3) ?
    C4 C5 C6 . . 124.3(3) ?
    N2 C6 C7 . . 120.9(3) ?
    N2 C6 C5 . . 114.8(3) ?
    C7 C6 C5 . . 124.2(3) ?
    C8 C7 C6 . . 119.4(4) ?
    C8 C7 H7A . . 120.3 ?
    C6 C7 H7A . . 120.3 ?
    C9 C8 C7 . . 120.0(4) ?
    C9 C8 H8 . . 120.0 ?
    C7 C8 H8 . . 120.0 ?
    C8 C9 C10 . . 118.4(4) ?
    C8 C9 H9 . . 120.8 ?
    C10 C9 H9 . . 120.8 ?
    N2 C10 C9 . . 122.6(4) ?
    N2 C10 H10 . . 118.7 ?
    C9 C10 H10 . . 118.7 ?
    N3 C11 C12 . . 122.5(3) ?
    N3 C11 H11 . . 118.8 ?
    C12 C11 H11 . . 118.8 ?
    C13 C12 C11 . . 119.1(4) ?
    C13 C12 H12 . . 120.5 ?
    C11 C12 H12 . . 120.5 ?
    C12 C13 C14 . . 119.4(3) ?
    C12 C13 H13 . . 120.3 ?
    C14 C13 H13 . . 120.3 ?
    C13 C14 C15 . . 119.7(3) ?
    C13 C14 H14 . . 120.2 ?
    C15 C14 H14 . . 120.2 ?
    N3 C15 C14 . . 121.2(3) ?
    N3 C15 C16 . . 114.8(3) ?
    C14 C15 C16 . . 124.0(3) ?
    N4 C16 C17 . . 121.2(3) ?
    N4 C16 C15 . . 115.0(3) ?
    C17 C16 C15 . . 123.8(3) ?
    C18 C17 C16 . . 119.6(3) ?
    C18 C17 H17 . . 120.2 ?
    C16 C17 H17 . . 120.2 ?
    C19 C18 C17 . . 119.5(4) ?
    C19 C18 H18 . . 120.3 ?
    C17 C18 H18 . . 120.3 ?
    C18 C19 C20 . . 118.7(4) ?
    C18 C19 H19 . . 120.6 ?
    C20 C19 H19 . . 120.6 ?
    N4 C20 C19 . . 122.9(3) ?
    N4 C20 H20 . . 118.5 ?
    C19 C20 H20 . . 118.5 ?
    N5 C21 C22 . . 123.1(3) ?
    N5 C21 H21 . . 118.4 ?
    C22 C21 H21 . . 118.4 ?
    C21 C22 C23 . . 118.9(3) ?
    C21 C22 H22 . . 120.6 ?
    C23 C22 H22 . . 120.6 ?
    C22 C23 C24 . . 118.6(3) ?
    C22 C23 C31 . . 118.2(3) ?
    C24 C23 C31 . . 123.2(3) ?
    C25 C24 C23 . . 119.7(3) ?
    C25 C24 H24 . . 120.1 ?
    C23 C24 H24 . . 120.1 ?
    N5 C25 C24 . . 121.4(3) ?
    N5 C25 C26 . . 114.0(3) ?
    C24 C25 C26 . . 124.6(3) ?
    N6 C26 C27 . . 121.1(3) ?
    N6 C26 C25 . . 114.5(3) ?
    C27 C26 C25 . . 124.4(3) ?
    C28 C27 C26 . . 119.6(3) ?
    C28 C27 H27 . . 120.2 ?
    C26 C27 H27 . . 120.2 ?
    C27 C28 C29 . . 118.6(3) ?
    C27 C28 C34 . . 118.0(3) ?
    C29 C28 C34 . . 123.2(3) ?
    C30 C29 C28 . . 119.4(3) ?
    C30 C29 H29 . . 120.3 ?
    C28 C29 H29 . . 120.3 ?
    N6 C30 C29 . . 123.0(3) ?
    N6 C30 H30 . . 118.5 ?
    C29 C30 H30 . . 118.5 ?
    O1 C31 O2 . . 124.8(3) ?
    O1 C31 C23 . . 123.4(3) ?
    O2 C31 C23 . . 111.8(3) ?
    O2 C32 C33 . . 107.3(3) ?
    O2 C32 H32A . . 110.3 ?
    C33 C32 H32A . . 110.3 ?
    O2 C32 H32B . . 110.3 ?
    C33 C32 H32B . . 110.3 ?
    H32A C32 H32B . . 108.5 ?
    C32 C33 H33A . . 109.5 ?
    C32 C33 H33B . . 109.5 ?
    H33A C33 H33B . . 109.5 ?
    C32 C33 H33C . . 109.5 ?
    H33A C33 H33C . . 109.5 ?
    H33B C33 H33C . . 109.5 ?
    O3 C34 N7 . . 124.2(3) ?
    O3 C34 C28 . . 120.4(3) ?
    N7 C34 C28 . . 115.4(3) ?
    C36 C35 C40 . . 120.0(3) ?
    C36 C35 N7 . . 121.3(3) ?
    C40 C35 N7 . . 118.6(3) ?
    C35 C36 C37 . . 119.1(4) ?
    C35 C36 H36 . . 120.4 ?
    C37 C36 H36 . . 120.4 ?
    C38 C37 C36 . . 122.2(4) ?
    C38 C37 H37 . . 118.9 ?
    C36 C37 H37 . . 118.9 ?
    C37 C38 C39 . . 118.2(3) ?
    C37 C38 C41 . . 117.6(4) ?
    C39 C38 C41 . . 124.2(3) ?
    C40 C39 C38 . . 120.4(4) ?
    C40 C39 H39 . . 119.8 ?
    C38 C39 H39 . . 119.8 ?
    C39 C40 C35 . . 120.1(4) ?
    C39 C40 H40 . . 120.0 ?
    C35 C40 H40 . . 120.0 ?
    O4 C41 N8 . . 121.1(4) ?
    O4 C41 C38 . . 120.2(4) ?
    N8 C41 C38 . . 118.8(4) ?
loop_
    _geom_torsion_atom_site_label_1
    _geom_torsion_atom_site_label_2
    _geom_torsion_atom_site_label_3
    _geom_torsion_atom_site_label_4
    _geom_torsion_site_symmetry_1
    _geom_torsion_site_symmetry_2
    _geom_torsion_site_symmetry_3
    _geom_torsion_site_symmetry_4
    _geom_torsion
    _geom_torsion_publ_flag
    C5 N1 C1 C2 . . . . 1.7(5) ?
    N1 C1 C2 C3 . . . . -1.7(5) ?
    C1 C2 C3 C4 . . . . 0.7(6) ?
    C2 C3 C4 C5 . . . . 0.3(5) ?
    C1 N1 C5 C4 . . . . -0.7(5) ?
    C1 N1 C5 C6 . . . . -180.0(3) ?
    C3 C4 C5 N1 . . . . -0.3(5) ?
    C3 C4 C5 C6 . . . . 178.9(3) ?
    C10 N2 C6 C7 . . . . -0.5(5) ?
    C10 N2 C6 C5 . . . . 179.2(3) ?
    N1 C5 C6 N2 . . . . -0.6(4) ?
    C4 C5 C6 N2 . . . . -179.8(3) ?
    N1 C5 C6 C7 . . . . 179.1(3) ?
    C4 C5 C6 C7 . . . . -0.2(5) ?
    N2 C6 C7 C8 . . . . 0.5(5) ?
    C5 C6 C7 C8 . . . . -179.1(3) ?
    C6 C7 C8 C9 . . . . 0.3(6) ?
    C7 C8 C9 C10 . . . . -1.0(6) ?
    C6 N2 C10 C9 . . . . -0.3(5) ?
    C8 C9 C10 N2 . . . . 1.0(6) ?
    C15 N3 C11 C12 . . . . -0.1(5) ?
    N3 C11 C12 C13 . . . . -1.6(6) ?
    C11 C12 C13 C14 . . . . 1.9(6) ?
    C12 C13 C14 C15 . . . . -0.5(6) ?
    C11 N3 C15 C14 . . . . 1.6(5) ?
    C11 N3 C15 C16 . . . . -177.9(3) ?
    C13 C14 C15 N3 . . . . -1.3(5) ?
    C13 C14 C15 C16 . . . . 178.1(3) ?
    C20 N4 C16 C17 . . . . -0.4(5) ?
    C20 N4 C16 C15 . . . . 178.5(3) ?
    N3 C15 C16 N4 . . . . -5.1(4) ?
    C14 C15 C16 N4 . . . . 175.5(3) ?
    N3 C15 C16 C17 . . . . 173.8(3) ?
    C14 C15 C16 C17 . . . . -5.6(6) ?
    N4 C16 C17 C18 . . . . 0.3(5) ?
    C15 C16 C17 C18 . . . . -178.5(3) ?
    C16 C17 C18 C19 . . . . 0.1(6) ?
    C17 C18 C19 C20 . . . . -0.4(6) ?
    C16 N4 C20 C19 . . . . 0.1(5) ?
    C18 C19 C20 N4 . . . . 0.3(6) ?
    C25 N5 C21 C22 . . . . 3.7(5) ?
    N5 C21 C22 C23 . . . . 0.3(5) ?
    C21 C22 C23 C24 . . . . -2.9(5) ?
    C21 C22 C23 C31 . . . . 177.9(3) ?
    C22 C23 C24 C25 . . . . 1.5(5) ?
    C31 C23 C24 C25 . . . . -179.3(3) ?
    C21 N5 C25 C24 . . . . -5.2(5) ?
    C21 N5 C25 C26 . . . . 174.2(3) ?
    C23 C24 C25 N5 . . . . 2.6(5) ?
    C23 C24 C25 C26 . . . . -176.7(3) ?
    C30 N6 C26 C27 . . . . -2.4(5) ?
    C30 N6 C26 C25 . . . . 178.9(3) ?
    N5 C25 C26 N6 . . . . 6.1(4) ?
    C24 C25 C26 N6 . . . . -174.6(3) ?
    N5 C25 C26 C27 . . . . -172.6(3) ?
    C24 C25 C26 C27 . . . . 6.7(6) ?
    N6 C26 C27 C28 . . . . 0.4(5) ?
    C25 C26 C27 C28 . . . . 179.0(3) ?
    C26 C27 C28 C29 . . . . 2.5(6) ?
    C26 C27 C28 C34 . . . . 177.6(3) ?
    C27 C28 C29 C30 . . . . -3.4(6) ?
    C34 C28 C29 C30 . . . . -178.2(4) ?
    C26 N6 C30 C29 . . . . 1.5(6) ?
    C28 C29 C30 N6 . . . . 1.4(6) ?
    C32 O2 C31 O1 . . . . 6.9(5) ?
    C32 O2 C31 C23 . . . . -174.8(3) ?
    C22 C23 C31 O1 . . . . 1.5(5) ?
    C24 C23 C31 O1 . . . . -177.7(3) ?
    C22 C23 C31 O2 . . . . -176.9(3) ?
    C24 C23 C31 O2 . . . . 4.0(5) ?
    C31 O2 C32 C33 . . . . 179.9(3) ?
    C35 N7 C34 O3 . . . . -10.7(7) ?
    C35 N7 C34 C28 . . . . 166.9(3) ?
    C27 C28 C34 O3 . . . . -13.6(6) ?
    C29 C28 C34 O3 . . . . 161.2(4) ?
    C27 C28 C34 N7 . . . . 168.7(3) ?
    C29 C28 C34 N7 . . . . -16.4(6) ?
    C34 N7 C35 C36 . . . . -18.7(6) ?
    C34 N7 C35 C40 . . . . 165.0(4) ?
    C40 C35 C36 C37 . . . . 1.5(6) ?
    N7 C35 C36 C37 . . . . -174.7(4) ?
    C35 C36 C37 C38 . . . . -0.8(6) ?
    C36 C37 C38 C39 . . . . -0.5(6) ?
    C36 C37 C38 C41 . . . . 178.8(4) ?
    C37 C38 C39 C40 . . . . 1.0(6) ?
    C41 C38 C39 C40 . . . . -178.3(4) ?
    C38 C39 C40 C35 . . . . -0.2(6) ?
    C36 C35 C40 C39 . . . . -1.0(6) ?
    N7 C35 C40 C39 . . . . 175.3(3) ?
    C37 C38 C41 O4 . . . . 7.6(6) ?
    C39 C38 C41 O4 . . . . -173.1(4) ?
    C37 C38 C41 N8 . . . . -171.6(4) ?
    C39 C38 C41 N8 . . . . 7.7(6) ?
loop_
    _geom_hbond_atom_site_label_D
    _geom_hbond_atom_site_label_H
    _geom_hbond_atom_site_label_A
    _geom_hbond_site_symmetry_A
    _geom_hbond_distance_DH
    _geom_hbond_distance_HA
    _geom_hbond_distance_DA
    _geom_hbond_angle_DHA
    _geom_hbond_publ_flag
    N7 H7 F2 4_566 0.86 2.34 3.181(4) 167.9 yes
    N8 H8B F10 4_566 0.86 2.29 2.999(5) 139.3 yes
