# Supplementary material for: Bis(2,2′-bipyridine){ethyl 4′-[N-(4-carbamoylphen­yl)carbamo­yl]-2,2′-bi­pyridine-4-carboxyl­ate}ruthenium(II) bis­[hexa­fluorido­phosphate(V)]
Source: Acta Crystallogr Sect E Struct Rep Online. 2009 Jan 28;65(Pt 2):m228–9. doi: 10.1107/S1600536809002360 (PMC2968400; doi:10.1107/S1600536809002360)
Supplement: Supplementary file 2 [file e-65-0m228-Isup2.hkl]

# 
# h,k,l, Fc-squared, Fo-squared, sigma(Fo-squared) and status flag 
# 
data_I
_shelx_title ' hira1 in P2(1)/c' 
_shelx_refln_list_code          4 
_shelx_F_calc_maximum      316.23 
_exptl_crystal_F_000      2200.00 
_reflns_d_resolution_high  0.7688 
 
loop_ 
 _symmetry_equiv_pos_as_xyz 
 'x, y, z' 
 '-x, y+1/2, -z+1/2' 
 '-x, -y, -z' 
 'x, -y-1/2, z-1/2' 
 
_cell_length_a    18.3996 
_cell_length_b    13.1870 
_cell_length_c    18.8628 
_cell_angle_alpha  90.000 
_cell_angle_beta  111.344 
_cell_angle_gamma  90.000 
 
_shelx_F_squared_multiplier     1.000 
 
loop_ 
 _refln_index_h 
 _refln_index_k 
 _refln_index_l 
 _refln_F_squared_calc 
 _refln_F_squared_meas 
 _refln_F_squared_sigma 
 _refln_observed_status 
   2   0   0    63436.32    71202.31   1363.45 o 
   3   0   0   100003.98   106783.33   1513.19 o 
   4   0   0     8071.72     7295.66    139.75 o 
   5   0   0     3932.86     3736.08    109.87 o 
   6   0   0     6762.47     6173.59    287.55 o 
   7   0   0     9707.13    10170.56    201.25 o 
   8   0   0     1130.64      882.34    198.92 o 
   9   0   0    10960.60    11591.80    252.23 o 
  10   0   0      290.15      483.78    107.06 o 
  11   0   0     1703.56     1661.84    108.99 o 
  12   0   0    14438.27    14575.82    422.24 o 
  13   0   0       43.06      232.83    123.62 o 
  14   0   0     7759.77     8158.66    330.11 o 
  15   0   0     4002.95     3959.53    246.38 o 
  16   0   0      107.05      -78.47    147.16 o 
  17   0   0     2931.24     2899.00    236.27 o 
  18   0   0       47.58      -70.41    158.45 o 
  19   0   0     4911.11     5028.55    316.03 o 
  20   0   0     4801.15     4368.76    293.35 o 
  21   0   0       55.52     -175.00    175.00 o 
   1   1   0       19.51        0.47      6.60 o 
   2   1   0     6007.26     6294.37     87.35 o 
   3   1   0     3979.24     3181.89     67.26 o 
   4   1   0     4195.74     4611.17     93.90 o 
   5   1   0      384.02      328.90     29.47 o 
   6   1   0     2319.83     2237.81     86.31 o 
   7   1   0     3211.21     3068.70    103.16 o 
   8   1   0     2680.68     2848.04     73.35 o 
   9   1   0      140.39      113.32     39.60 o 
  10   1   0    10859.96    10895.47    233.79 o 
  11   1   0        0.48      -22.29     64.33 o 
  12   1   0      236.71      156.66     73.04 o 
  13   1   0       51.87      -93.62    145.98 o 
  14   1   0      665.78      678.83    115.34 o 
  15   1   0      306.33      449.99    203.59 o 
  16   1   0        3.46      -93.40     93.40 o 
  17   1   0      872.83      644.55    131.30 o 
  18   1   0     1180.44     1359.24    138.13 o 
  19   1   0      248.55      133.68    142.81 o 
  20   1   0       79.22       65.54    185.16 o 
  21   1   0        3.35     -154.36    154.36 o 
  22   1   0       17.57      163.93    182.20 o 
   0   2   0    58530.21    62305.09   1223.84 o 
   1   2   0     9876.53    10617.26    118.55 o 
   2   2   0    51884.73    52023.61    517.05 o 
   3   2   0    12791.70    12631.66    147.10 o 
   4   2   0     1743.04     1487.07     73.82 o 
   5   2   0    10406.66    10153.50    189.16 o 
   6   2   0      301.59      289.60     48.65 o 
   7   2   0     4340.79     4059.67    105.39 o 
   8   2   0      376.05      418.28     56.16 o 
   9   2   0       12.37        9.85     53.88 o 
  10   2   0        5.77       32.93     62.35 o 
  11   2   0     5010.04     4795.77    148.60 o 
  12   2   0     3998.96     4387.63    193.99 o 
  13   2   0      126.89      165.00    141.89 o 
  14   2   0     1308.79     1554.68    154.52 o 
  15   2   0     1229.21     1456.63    126.38 o 
  16   2   0      629.42      451.43    107.01 o 
  17   2   0     3159.84     3450.43    178.86 o 
  18   2   0       40.69       94.35    101.23 o 
  19   2   0     1661.80     1503.38    139.86 o 
  20   2   0     1913.96     1803.51    151.41 o 
  21   2   0       67.93       15.85    121.94 o 
  22   2   0      463.39      163.50    186.29 o 
   1   3   0     7313.74     7580.74    145.34 o 
   2   3   0    90158.78   100789.35   1177.73 o 
   3   3   0    10389.94    11401.27    136.15 o 
   4   3   0     3900.93     3640.53     79.10 o 
   5   3   0     5627.01     6246.78     99.86 o 
   6   3   0     1481.45     1650.60     70.95 o 
   7   3   0      241.98      313.24     30.62 o 
   8   3   0        8.24      -26.53     50.06 o 
   9   3   0     3847.69     4107.36    121.54 o 
  10   3   0     3178.17     3326.39    126.01 o 
  11   3   0     2675.88     2882.09    125.58 o 
  12   3   0      633.50      576.17     81.25 o 
  13   3   0     4341.46     4330.83    151.65 o 
  14   3   0     3110.81     3137.70    163.03 o 
  15   3   0      179.98      120.78    103.15 o 
  16   3   0      292.33      147.40     98.32 o 
  17   3   0        9.75       41.72    100.02 o 
  18   3   0     1223.44     1051.15    128.76 o 
  19   3   0      363.29      323.61    115.60 o 
  20   3   0      143.89      294.85    140.06 o 
  21   3   0      727.09      561.17    133.27 o 
   0   4   0    26181.81    27603.00    414.66 o 
   1   4   0    63041.13    65115.94    571.52 o 
   2   4   0    46927.60    49845.04    507.50 o 
   3   4   0    12206.54    12746.53    154.71 o 
   4   4   0     1744.17     1886.14     46.77 o 
   5   4   0       35.58       57.38     21.83 o 
   6   4   0       11.12       29.23     24.04 o 
   7   4   0     1778.29     1818.81     86.16 o 
   8   4   0     5367.81     5397.87    157.78 o 
   9   4   0     2163.91     2081.99     93.83 o 
  10   4   0      283.46      270.67     72.57 o 
  11   4   0       75.15       39.80     69.44 o 
  12   4   0      600.14      552.67     84.81 o 
  13   4   0        5.43      -23.47     82.68 o 
  14   4   0      383.99      206.88     94.89 o 
  15   4   0      866.59      788.77    109.29 o 
  16   4   0        0.43      -50.70    220.15 o 
  17   4   0      436.63      321.43    123.51 o 
  18   4   0      333.51      286.11    116.80 o 
  19   4   0      257.74      388.58    109.65 o 
  20   4   0       27.52      149.84    121.93 o 
  21   4   0       35.77      165.62    146.41 o 
   1   5   0    15467.01    13630.67    142.93 o 
   2   5   0     6450.94     7762.39    108.97 o 
   3   5   0    15051.49    14949.15    179.87 o 
   4   5   0    20827.89    21017.43    240.06 o 
   5   5   0      961.10      987.46     61.27 o 
   6   5   0    21656.26    21489.10    258.90 o 
   7   5   0     5448.43     5420.81     87.46 o 
   8   5   0     2905.32     2877.72     67.14 o 
   9   5   0     1739.92     1602.42     64.12 o 
  10   5   0      735.86      862.03    138.38 o 
  11   5   0     8690.51     8435.17    215.34 o 
  12   5   0      547.95      630.08     93.78 o 
  13   5   0    10420.92    10282.06    222.26 o 
  14   5   0      561.79      635.17     92.92 o 
  15   5   0     3632.19     3602.54    175.05 o 
  16   5   0    11245.65    10823.27    272.77 o 
  17   5   0      257.39       97.31    137.43 o 
  18   5   0     2589.17     2651.41    158.34 o 
  19   5   0     2320.97     2594.12    169.04 o 
  20   5   0      929.31     1075.98    293.83 o 
  21   5   0     1819.71     1857.50    170.68 o 
   0   6   0      444.75      454.66     48.37 o 
   1   6   0     4490.57     4564.05     98.92 o 
   2   6   0      937.45      755.70     57.93 o 
   3   6   0      423.44      418.46     33.48 o 
   4   6   0     5666.06     6696.86    106.07 o 
   5   6   0     5591.92     5142.11     83.53 o 
   6   6   0      525.33      682.72     45.23 o 
   7   6   0     2004.75     2024.37     68.51 o 
   8   6   0      507.85      529.53     43.07 o 
   9   6   0     1839.98     1702.19     69.25 o 
  10   6   0     2079.10     2072.17     87.60 o 
  11   6   0      900.61      833.20     77.78 o 
  12   6   0     1057.48     1096.39     63.77 o 
  13   6   0      351.18      366.65     53.82 o 
  14   6   0       50.31       12.15     47.55 o 
  15   6   0      582.75      523.70     59.68 o 
  16   6   0      297.53      384.12    108.30 o 
  17   6   0      238.42      236.05    155.97 o 
  18   6   0       80.48       24.42    102.49 o 
  19   6   0        0.98     -104.48    109.08 o 
  20   6   0       23.87      -33.66    117.88 o 
   1   7   0    10231.46     9073.48    135.17 o 
   2   7   0     3820.39     3259.43     75.87 o 
   3   7   0        6.36       40.26     27.37 o 
   4   7   0    35795.27    34996.77    591.94 o 
   5   7   0      165.00      243.07     46.56 o 
   6   7   0     4610.77     4528.09    104.27 o 
   7   7   0      542.24      686.83     45.08 o 
   8   7   0     5119.41     5236.67    105.55 o 
   9   7   0      159.72      203.09     42.25 o 
  10   7   0      229.60      144.46     46.64 o 
  11   7   0     2750.55     2857.79     99.61 o 
  12   7   0      769.82      773.83     61.12 o 
  13   7   0     1708.44     1627.13     89.99 o 
  14   7   0     1590.31     1603.14     80.13 o 
  15   7   0     1352.98     1438.16     83.60 o 
  16   7   0     2847.69     3044.05    113.99 o 
  17   7   0       75.03      137.53     59.47 o 
  18   7   0     2433.46     2500.60    163.12 o 
  19   7   0     1841.96     1867.76    192.84 o 
  20   7   0      102.06       91.20    126.36 o 
   0   8   0     1097.28     1116.11     72.34 o 
   1   8   0      234.57      197.76     54.32 o 
   2   8   0     7817.00     8106.14    129.25 o 
   3   8   0        1.87        6.25     32.09 o 
   4   8   0     1548.89     1538.63     64.24 o 
   5   8   0     3827.28     3838.88    188.29 o 
   6   8   0      934.98      966.64     48.19 o 
   7   8   0      820.82      899.25     50.50 o 
   8   8   0      102.22      126.54     40.14 o 
   9   8   0      163.22      144.93     60.50 o 
  10   8   0       46.72       56.99     45.83 o 
  11   8   0        1.50       20.13     44.85 o 
  12   8   0      404.42      323.04     93.92 o 
  13   8   0      438.72      407.53     57.50 o 
  14   8   0     1161.03     1207.39     74.20 o 
  15   8   0      235.87      149.61     56.16 o 
  16   8   0      205.07      269.57     69.04 o 
  17   8   0      940.69     1096.01    166.40 o 
  18   8   0      492.28      346.88    151.57 o 
  19   8   0      125.22      313.45    158.77 o 
   1   9   0      151.80      141.79     71.70 o 
   2   9   0     1604.69     1675.10     96.37 o 
   3   9   0      591.90      523.82     74.06 o 
   4   9   0     3059.48     3140.36    131.63 o 
   5   9   0      677.58      471.47    106.65 o 
   6   9   0      138.39      207.67     60.94 o 
   7   9   0      359.83      426.25     83.49 o 
   8   9   0       75.62       74.70     47.54 o 
   9   9   0       13.41       81.38     49.67 o 
  10   9   0      380.96      399.88     58.03 o 
  11   9   0      288.66      254.23     56.55 o 
  12   9   0        1.63      -31.60     51.29 o 
  13   9   0      275.77      381.82     65.09 o 
  14   9   0      125.78      149.69     59.35 o 
  15   9   0      291.22      295.07     66.39 o 
  16   9   0      170.09      151.81    136.83 o 
  17   9   0      323.70       32.68    137.91 o 
  18   9   0      690.62      929.82    174.25 o 
   0  10   0     7163.36     7604.29    195.98 o 
   1  10   0       88.99      175.83     78.25 o 
   2  10   0     2602.13     2686.33    133.13 o 
   3  10   0     7355.34     7374.08    257.32 o 
   4  10   0      665.55      742.87     53.04 o 
   5  10   0     6154.81     6177.96    148.99 o 
   6  10   0     3625.73     3594.71     93.73 o 
   7  10   0     2648.01     2439.35     91.41 o 
   8  10   0     1105.41     1230.67    204.59 o 
   9  10   0     3691.29     3503.13    129.03 o 
  10  10   0     3268.90     3232.11    107.87 o 
  11  10   0        1.59      -51.10     51.10 o 
  12  10   0     2302.54     2351.63    152.55 o 
  13  10   0      128.71      124.16    133.07 o 
  14  10   0     1484.47     1525.73    175.57 o 
  15  10   0     2338.40     2447.00    116.51 o 
  16  10   0      261.45      290.92    168.23 o 
  17  10   0     1381.08     1826.53    188.22 o 
  18  10   0      109.33      195.21    142.54 o 
   1  11   0       36.15       48.41     63.53 o 
   2  11   0        6.31      -78.16     81.18 o 
   3  11   0      419.14      423.73     70.90 o 
   4  11   0      872.70      932.01     81.84 o 
   5  11   0     2973.63     2801.60    169.53 o 
   6  11   0       58.30      102.19     62.21 o 
   7  11   0        7.38       -8.56     76.59 o 
   8  11   0      490.88      565.15     74.17 o 
   9  11   0      568.94      482.30     78.41 o 
  10  11   0      403.36      464.54     93.14 o 
  11  11   0      712.29      697.84    249.65 o 
  12  11   0      209.61       85.53    148.18 o 
  13  11   0       70.87      107.80     82.56 o 
  14  11   0        9.89     -233.68    280.72 o 
  15  11   0      396.02       -3.87    321.62 o 
  16  11   0       49.51      250.35    324.63 o 
   0  12   0      108.27      144.36    217.67 o 
   1  12   0      189.38      188.37     68.91 o 
   2  12   0     2310.89     2165.84    115.94 o 
   3  12   0      416.88      533.86     85.58 o 
   4  12   0     1155.46     1128.49     91.38 o 
   5  12   0     1438.88     1184.43     93.58 o 
   6  12   0      592.11      525.04     85.74 o 
   7  12   0     3208.70     3168.99    142.35 o 
   8  12   0      533.95      505.71     85.85 o 
   9  12   0     2096.61     1744.95    125.90 o 
  10  12   0     3467.55     3857.26    400.79 o 
  11  12   0       95.03      -50.18     66.14 o 
  12  12   0     1290.62     1334.36    174.41 o 
  13  12   0      290.82      278.40     86.83 o 
  14  12   0      354.38       77.40    309.80 o 
  15  12   0     2036.34     2131.49    436.96 o 
   1  13   0     2787.87     3060.30    239.25 o 
   2  13   0      741.50      658.85     86.82 o 
   3  13   0      103.23       76.47     71.60 o 
   4  13   0      335.86      197.68     80.17 o 
   5  13   0        5.14      -17.23     99.49 o 
   6  13   0        5.13      -75.68     75.68 o 
   7  13   0        7.85      -31.84     77.86 o 
   8  13   0      251.79      210.25    258.04 o 
   9  13   0      921.26      750.33    100.06 o 
  10  13   0      156.44      230.29    150.06 o 
  11  13   0      516.51      423.77     93.30 o 
  12  13   0        0.19      -75.61     94.00 o 
  13  13   0      442.83      432.35     89.90 o 
  14  13   0       75.15      -40.53    312.81 o 
   0  14   0       16.27     -211.66    211.66 o 
   1  14   0       52.34      -54.58    169.27 o 
   2  14   0      380.29      319.35    462.87 o 
   3  14   0       39.25      -15.40    145.84 o 
   4  14   0       12.80      -71.23     82.68 o 
   5  14   0      320.35      255.09     84.52 o 
   6  14   0       21.38      -81.70     81.70 o 
   7  14   0       23.49       14.35     90.78 o 
   8  14   0      798.70      638.08    227.67 o 
   9  14   0       51.81     -150.11    150.11 o 
  10  14   0      289.96      122.08    147.59 o 
  11  14   0       13.59     -123.30    123.30 o 
  12  14   0      130.21      -31.36    124.69 o 
   1  15   0     1166.42     1518.12    308.08 o 
   2  15   0      227.94      122.42    211.01 o 
   3  15   0      899.95      680.97    326.24 o 
   4  15   0     1034.30     1156.89    256.86 o 
   5  15   0        1.53      -61.34     88.90 o 
   6  15   0      844.84      768.72    111.46 o 
   7  15   0       35.38      -84.53     91.42 o 
   8  15   0      429.66      318.13    284.48 o 
   9  15   0     1139.33     1048.41    121.30 o 
  10  15   0       40.38      -41.94     94.36 o 
   0  16   0       50.56     -140.60    272.50 o 
   1  16   0       52.25     -141.18    199.34 o 
   2  16   0      138.94       80.72    293.24 o 
   3  16   0       11.03     -217.24    261.42 o 
   4  16   0      175.54      203.92    292.38 o 
   5  16   0       86.56      644.85    320.98 o 
   6  16   0      140.86      211.14    111.95 o 
   7  16   0      605.65      851.67    305.07 o 
   8  16   0       86.12     -107.28    107.28 o 
   1  17   0      652.26      411.71    293.94 o 
   2  17   0      285.50     -158.88    312.81 o 
 -22   1   1      196.39      232.48    130.16 o 
 -21   1   1     1775.96     1972.53    166.80 o 
 -20   1   1      823.13      751.41    129.07 o 
 -19   1   1     2879.51     2798.00    173.29 o 
 -18   1   1     5676.06     5132.11    207.67 o 
 -17   1   1       76.23      -32.68    104.25 o 
 -16   1   1     2700.47     3035.36    165.50 o 
 -15   1   1     1960.48     1867.18    136.01 o 
 -14   1   1     4227.97     3980.85    165.85 o 
 -13   1   1     4286.47     4277.07    173.90 o 
 -12   1   1     7005.01     6614.91    157.43 o 
 -11   1   1    12200.65    11637.90    171.33 o 
 -10   1   1       42.47       40.84     44.05 o 
  -9   1   1    21378.59    19884.33    239.45 o 
  -8   1   1       55.05       43.48     33.34 o 
  -7   1   1     1813.30     1511.97     57.36 o 
  -6   1   1    22520.80    23253.83    259.74 o 
  -5   1   1     2604.79     2466.82     60.84 o 
  -4   1   1     4704.86     5088.81     74.33 o 
  -3   1   1       14.06       26.04     13.99 o 
  -2   1   1      215.27      410.35     16.38 o 
  -1   1   1    24078.62    28208.69    262.79 o 
   0   1   1      347.57      344.48     13.76 o 
   1   1   1    29600.47    32907.06    471.21 o 
   2   1   1      852.74      738.94     39.74 o 
   3   1   1     3637.67     4429.82    137.73 o 
   4   1   1      112.24       69.63     40.51 o 
   5   1   1     1727.06     1328.44     63.84 o 
   6   1   1     1586.56     1638.23     76.74 o 
   7   1   1      833.24     1206.62     66.69 o 
   8   1   1    22150.70    22887.19    319.90 o 
   9   1   1     2705.46     2266.02     72.52 o 
  10   1   1     6448.74     5914.77    170.13 o 
  11   1   1     5329.06     4886.94    149.14 o 
  12   1   1      788.20      995.12    102.51 o 
  13   1   1     3493.05     3274.13    171.18 o 
  14   1   1     2468.49     2460.35    141.47 o 
  15   1   1      104.30      205.08    107.88 o 
  16   1   1     3838.82     3119.92    198.16 o 
  17   1   1      419.82      449.43    121.36 o 
  18   1   1     6189.22     5922.29    232.60 o 
  19   1   1      297.39      113.42    121.47 o 
  20   1   1      755.49      767.45    164.20 o 
  21   1   1     1565.45     1655.37    168.38 o 
 -22   2   1      136.20      134.18    224.02 o 
 -21   2   1      423.36      319.28    126.75 o 
 -20   2   1      911.27      688.74    128.30 o 
 -19   2   1      180.60       29.42    100.50 o 
 -18   2   1      243.45      153.27     98.53 o 
 -17   2   1     1611.09     1521.58    135.60 o 
 -16   2   1        9.02       36.20     93.12 o 
 -15   2   1     4305.03     4024.94    181.11 o 
 -14   2   1      549.82      615.06     96.64 o 
 -13   2   1       87.80       77.31     71.79 o 
 -12   2   1     3619.45     3799.33    136.90 o 
 -11   2   1      129.02      107.52     63.38 o 
 -10   2   1      973.53     1232.01     53.79 o 
  -9   2   1     2490.82     2395.69     72.16 o 
  -8   2   1     5111.81     4508.97     96.77 o 
  -7   2   1       21.97       19.62     24.24 o 
  -6   2   1      468.52      484.85     48.18 o 
  -5   2   1     6848.05     6816.92    105.27 o 
  -4   2   1    32784.74    33953.66    354.39 o 
  -3   2   1      104.14      142.79     15.39 o 
  -2   2   1    27340.85    31062.08    278.60 o 
  -1   2   1     7378.90     8225.23     81.83 o 
   0   2   1    18489.36    18498.03    230.78 o 
   1   2   1     3195.18     4296.73    126.20 o 
   2   2   1    27518.02    27498.91    283.93 o 
   3   2   1    58187.48    63794.04    911.80 o 
   4   2   1    11197.89    13246.24    189.58 o 
   5   2   1     8245.29     7945.46    183.24 o 
   6   2   1       27.11        0.92     42.67 o 
   7   2   1    22251.34    21348.45    295.71 o 
   8   2   1      276.10       53.01     53.54 o 
   9   2   1      869.96      915.39     74.08 o 
  10   2   1    16869.41    15708.55    348.27 o 
  11   2   1      962.41     1020.03    100.72 o 
  12   2   1     1999.84     2253.58    116.90 o 
  13   2   1     8356.72     7687.60    391.17 o 
  14   2   1      339.36      396.27    105.48 o 
  15   2   1      721.92      725.64    121.04 o 
  16   2   1      111.76       62.46    101.05 o 
  17   2   1      986.61     1120.37    133.26 o 
  18   2   1        0.24     -100.08    100.08 o 
  19   2   1      568.38      456.46    131.79 o 
  20   2   1      416.07      433.74    137.00 o 
  21   2   1      272.40      284.27    293.57 o 
 -22   3   1      931.84     1041.72    230.25 o 
 -21   3   1      764.61      614.30    138.53 o 
 -20   3   1       35.19      113.51    115.89 o 
 -19   3   1      170.23      163.70    112.21 o 
 -18   3   1      870.57      906.05    128.33 o 
 -17   3   1       45.84       45.70     96.03 o 
 -16   3   1      167.65      -18.46    100.18 o 
 -15   3   1      188.96      277.60    101.71 o 
 -14   3   1       21.94      -11.85     88.04 o 
 -13   3   1     2743.02     2575.08    183.95 o 
 -12   3   1     2703.42     2621.14    121.83 o 
 -11   3   1    17819.13    16015.24    263.52 o 
 -10   3   1      396.07      337.01     64.85 o 
  -9   3   1     9707.15     9135.97    177.96 o 
  -8   3   1    39568.39    37578.59    409.51 o 
  -7   3   1      583.31      569.38     36.34 o 
  -6   3   1     6741.81     6853.52    116.90 o 
  -5   3   1     1136.31     1022.17     35.36 o 
  -4   3   1     4105.51     4082.18     61.23 o 
  -3   3   1    50414.36    53982.56    546.81 o 
  -2   3   1    52809.44    52769.88    765.14 o 
  -1   3   1    29838.68    32999.64    362.81 o 
   0   3   1    22642.57    22425.13    261.57 o 
   1   3   1    16793.06    21848.61    232.99 o 
   2   3   1     3923.56     4229.62     68.18 o 
   3   3   1        1.43       46.61     21.43 o 
   4   3   1      264.58      433.48     39.52 o 
   5   3   1     4464.03     4794.49     85.59 o 
   6   3   1    10306.79    11002.49    222.50 o 
   7   3   1     1110.60     1049.28     68.97 o 
   8   3   1     5278.16     5575.83    227.76 o 
   9   3   1     1682.64     1818.11     91.76 o 
  10   3   1     2124.73     2086.11    104.05 o 
  11   3   1    10362.54    10219.30    214.70 o 
  12   3   1     2374.29     2230.70    162.64 o 
  13   3   1      833.00      643.17    113.27 o 
  14   3   1     2900.47     2912.10    156.56 o 
  15   3   1      308.01      130.97    104.86 o 
  16   3   1     1583.67     1570.57    197.95 o 
  17   3   1      196.46       21.75    104.51 o 
  18   3   1      207.55      228.29    118.90 o 
  19   3   1      828.85      627.26    129.48 o 
  20   3   1      275.32      399.14    134.79 o 
  21   3   1       94.59      -68.15    185.27 o 
 -22   4   1     1139.30      979.91    231.43 o 
 -21   4   1      836.53      689.55    151.78 o 
 -20   4   1     1041.19      845.22    135.05 o 
 -19   4   1     1956.12     2042.72    146.48 o 
 -18   4   1       34.55      -28.54    184.46 o 
 -17   4   1     1861.50     1516.13    136.38 o 
 -16   4   1      288.98      235.87    103.55 o 
 -15   4   1     3111.15     3105.89    229.88 o 
 -14   4   1      725.65      928.70    102.55 o 
 -13   4   1     1740.38     1663.14    108.50 o 
 -12   4   1     1833.86     1830.78    103.19 o 
 -11   4   1        1.01       48.23     85.55 o 
 -10   4   1      419.59      445.10     80.61 o 
  -9   4   1     2265.02     2027.78     67.73 o 
  -8   4   1     3811.38     3987.30     86.08 o 
  -7   4   1     5974.30     5777.04     87.02 o 
  -6   4   1     2279.96     2331.13     61.47 o 
  -5   4   1    16358.11    16541.37    293.48 o 
  -4   4   1    15927.17    16499.81    208.35 o 
  -3   4   1    35541.63    37159.99    387.71 o 
  -2   4   1     6010.98     5824.00     87.73 o 
  -1   4   1     3728.12     4245.23     60.96 o 
   0   4   1      359.61      449.46     28.50 o 
   1   4   1    45885.57    46214.65    472.14 o 
   2   4   1     5311.63     5496.22     83.30 o 
   3   4   1     5584.34     5809.43     88.67 o 
   4   4   1     7661.00     7681.08    116.86 o 
   5   4   1    35383.11    35841.69    338.13 o 
   6   4   1     4016.41     4205.02     89.34 o 
   7   4   1    31002.18    28069.40    321.11 o 
   8   4   1    20969.49    21590.44    377.69 o 
   9   4   1     1733.30     1358.94     87.35 o 
  10   4   1    18370.80    17862.06    287.16 o 
  11   4   1       22.14      167.28    133.05 o 
  12   4   1     8476.94     7887.29    291.33 o 
  13   4   1     1532.18     1535.62    113.42 o 
  14   4   1     2959.15     2435.39    141.85 o 
  15   4   1     1846.94     1543.71    124.69 o 
  16   4   1      136.75       47.32    100.33 o 
  17   4   1      128.27      118.09    100.12 o 
  18   4   1      430.75      266.68    126.14 o 
  19   4   1     1092.52     1453.31    152.80 o 
  20   4   1      524.33      456.74    151.62 o 
  21   4   1      467.19      742.96    151.15 o 
 -21   5   1        1.46     -136.95    136.95 o 
 -20   5   1       40.18       22.47    108.65 o 
 -19   5   1        4.60      124.22    111.28 o 
 -18   5   1       92.44      -39.54    104.24 o 
 -17   5   1      293.44      310.57    107.24 o 
 -16   5   1      244.13      205.19    147.05 o 
 -15   5   1        8.61       43.46     84.67 o 
 -14   5   1       40.64      -77.10     77.10 o 
 -13   5   1      940.16      755.63     92.31 o 
 -12   5   1        3.04       -6.58     75.85 o 
 -11   5   1      492.99      540.96     78.16 o 
 -10   5   1        0.35       -3.37     36.52 o 
  -9   5   1        3.64      -28.04     59.50 o 
  -8   5   1      243.19      197.92     29.51 o 
  -7   5   1       56.91      149.53     28.78 o 
  -6   5   1     2398.90     2254.39     85.89 o 
  -5   5   1     6778.99     7439.46     97.12 o 
  -4   5   1     3858.55     3987.33     87.80 o 
  -3   5   1    31448.10    32394.45    347.32 o 
  -2   5   1      426.59      395.98     35.39 o 
  -1   5   1     6942.96     6465.10    108.82 o 
   0   5   1     9299.87     9237.91    127.01 o 
   1   5   1        4.42       40.25     22.56 o 
   2   5   1      295.73      324.95     35.84 o 
   3   5   1    12584.63    11747.24    177.73 o 
   4   5   1      119.81      186.26     28.36 o 
   5   5   1      131.02      136.09     29.05 o 
   6   5   1      402.22      372.47     32.08 o 
   7   5   1     4226.26     4196.83     78.89 o 
   8   5   1     1324.69     1441.15     62.10 o 
   9   5   1       75.41      117.86     66.94 o 
  10   5   1     1712.76     1444.58    107.43 o 
  11   5   1     1393.43     1361.86    118.92 o 
  12   5   1       41.73       -3.23     75.46 o 
  13   5   1     1654.74     1787.57    113.36 o 
  14   5   1     1315.36     1409.32    119.61 o 
  15   5   1     2160.08     2044.21    138.22 o 
  16   5   1        1.19      -99.18     99.18 o 
  17   5   1     1085.71     1195.98    129.36 o 
  18   5   1        1.54     -107.66    107.66 o 
  19   5   1       69.96     -112.91    125.18 o 
  20   5   1       20.90       17.53    125.55 o 
 -21   6   1       52.80      -61.61    113.04 o 
 -20   6   1      620.15      551.89    129.65 o 
 -19   6   1     2086.26     1982.41    149.45 o 
 -18   6   1      999.17     1014.15    121.58 o 
 -17   6   1     2045.88     1802.90     94.12 o 
 -16   6   1       24.79      -18.30     49.78 o 
 -15   6   1     2525.47     2344.42     91.54 o 
 -14   6   1       19.82      -28.43     45.42 o 
 -13   6   1     3505.70     3284.69    100.93 o 
 -12   6   1      320.36      326.68     62.67 o 
 -11   6   1        3.70       46.40     42.56 o 
 -10   6   1     9041.76     9031.74    144.70 o 
  -9   6   1      446.79      556.56     71.08 o 
  -8   6   1     6914.90     7049.70    129.92 o 
  -7   6   1     4337.45     3817.62     75.78 o 
  -6   6   1      104.75      155.55     34.55 o 
  -5   6   1     8822.42     8361.70    108.92 o 
  -4   6   1     3606.70     3902.75     78.30 o 
  -3   6   1    17391.21    17161.85    214.73 o 
  -2   6   1     5217.98     5280.09     89.03 o 
  -1   6   1     5190.02     5139.81    134.04 o 
   0   6   1     4446.34     4962.24     86.63 o 
   1   6   1    11762.13    11991.40    153.14 o 
   2   6   1    24749.11    26053.43    301.81 o 
   3   6   1     4563.28     5119.79     88.43 o 
   4   6   1     2117.19     2621.79     66.78 o 
   5   6   1     9863.95     9635.77    138.99 o 
   6   6   1     2468.92     2813.51     94.70 o 
   7   6   1     4566.19     4195.03    148.15 o 
   8   6   1     1595.17     1634.44     64.04 o 
   9   6   1    10015.47     9564.54    152.72 o 
  10   6   1     4058.41     3886.40    121.34 o 
  11   6   1       23.79       25.54     46.22 o 
  12   6   1     9047.41     8931.37    160.35 o 
  13   6   1      150.40      235.90     62.70 o 
  14   6   1      346.57      240.45     90.35 o 
  15   6   1     2297.41     2605.30    156.85 o 
  16   6   1        0.19      -34.86    100.43 o 
  17   6   1      770.82      803.50    177.10 o 
  18   6   1        0.28      -67.38    116.36 o 
  19   6   1      780.74      854.17    138.68 o 
  20   6   1      113.99      155.78    112.92 o 
 -20   7   1       64.35     -127.06    148.99 o 
 -19   7   1        4.37       69.40    110.28 o 
 -18   7   1     1085.85     1052.62    129.22 o 
 -17   7   1        1.04     -169.46    169.46 o 
 -16   7   1      566.99      606.36     83.31 o 
 -15   7   1      169.97      160.40     55.14 o 
 -14   7   1      282.43      260.76     51.67 o 
 -13   7   1     2150.92     2362.85     89.35 o 
 -12   7   1      266.35      211.76     48.42 o 
 -11   7   1       59.77       63.42     52.89 o 
 -10   7   1      843.69      840.14     56.59 o 
  -9   7   1      294.20      352.90     45.08 o 
  -8   7   1     3207.48     3275.04     84.80 o 
  -7   7   1      132.12      144.17     34.74 o 
  -6   7   1     5821.67     5808.84     93.00 o 
  -5   7   1       28.78       81.00     54.83 o 
  -4   7   1        5.55       37.55     33.32 o 
  -3   7   1     2384.03     2278.04     85.69 o 
  -2   7   1     1035.80      988.64     76.78 o 
  -1   7   1     8540.10     8528.75    129.79 o 
   0   7   1      249.21      160.56     38.93 o 
   1   7   1     4525.25     4831.41     86.43 o 
   2   7   1      549.91      418.07     33.17 o 
   3   7   1     5052.51     5093.56    115.31 o 
   4   7   1     6220.47     5636.26    101.54 o 
   5   7   1     3043.81     2891.33     75.89 o 
   6   7   1     2335.85     2394.93     78.39 o 
   7   7   1     2862.31     2909.81    116.41 o 
   8   7   1       68.47       27.44     40.68 o 
   9   7   1      127.74      193.27     46.33 o 
  10   7   1      252.09      231.89     61.52 o 
  11   7   1     1414.63     1581.08     92.55 o 
  12   7   1       60.97       35.55     49.42 o 
  13   7   1     1270.35     1214.91    115.99 o 
  14   7   1      674.72      699.81     65.15 o 
  15   7   1      747.10      778.40     71.51 o 
  16   7   1     2116.71     2304.23    102.50 o 
  17   7   1       49.41      115.59     60.50 o 
  18   7   1      753.89      782.85    151.51 o 
  19   7   1      378.09      278.36    144.96 o 
 -20   8   1       96.37     -150.38    150.38 o 
 -19   8   1     1248.69     1704.64    198.33 o 
 -18   8   1       17.49     -135.01    135.01 o 
 -17   8   1     1179.42     1222.85    172.63 o 
 -16   8   1       17.03     -125.07    125.07 o 
 -15   8   1       33.82       37.54     56.98 o 
 -14   8   1      112.78      124.69     56.02 o 
 -13   8   1      428.95      482.06     57.34 o 
 -12   8   1      801.91      882.33    105.14 o 
 -11   8   1     1334.91     1352.77    101.46 o 
 -10   8   1     4595.27     4735.65    107.69 o 
  -9   8   1     2709.49     2780.70    134.63 o 
  -8   8   1     2026.46     2058.93     72.31 o 
  -7   8   1     6658.36     6371.97    105.46 o 
  -6   8   1     3235.18     3225.15     75.27 o 
  -5   8   1    13786.66    13435.29    187.19 o 
  -4   8   1       20.57       -6.43     58.00 o 
  -3   8   1        5.52       31.29     36.12 o 
  -2   8   1       65.20       39.04     32.00 o 
  -1   8   1     2631.07     2275.82    118.49 o 
   0   8   1     4575.16     4256.97    127.59 o 
   1   8   1      106.65      109.74     83.10 o 
   2   8   1      150.70      137.01     46.33 o 
   3   8   1     7629.47     8119.88    128.94 o 
   4   8   1     4435.21     4766.09    142.96 o 
   5   8   1     1427.52     1518.25     80.66 o 
   6   8   1       11.24      -16.82     38.64 o 
   7   8   1     3331.91     3171.01    239.81 o 
   8   8   1      524.22      478.33     49.01 o 
   9   8   1      280.55      297.15     49.12 o 
  10   8   1     1677.83     1604.72     74.46 o 
  11   8   1      249.10      274.93     51.24 o 
  12   8   1     4317.14     4052.90    107.59 o 
  13   8   1      313.02      367.69     57.86 o 
  14   8   1     1973.47     1840.41     87.67 o 
  15   8   1      414.50      384.84     87.30 o 
  16   8   1       53.71       32.98     89.54 o 
  17   8   1      949.03     1081.20     83.79 o 
  18   8   1        0.36      171.24    148.23 o 
  19   8   1       26.43       19.67    134.58 o 
 -19   9   1      491.64      694.73    166.08 o 
 -18   9   1      983.44     1225.54    174.35 o 
 -17   9   1       75.15      110.50    136.41 o 
 -16   9   1     2534.15     2560.61    173.90 o 
 -15   9   1     1049.20     1184.52     80.98 o 
 -14   9   1      575.17      602.87     95.91 o 
 -13   9   1     2737.60     2604.86    106.40 o 
 -12   9   1      194.79      163.69     55.94 o 
 -11   9   1     1805.47     1734.00    137.63 o 
 -10   9   1       43.31        1.98    192.37 o 
  -9   9   1     1027.17      886.70     61.96 o 
  -8   9   1     7388.47     7610.42    250.77 o 
  -7   9   1      211.41      254.12     46.08 o 
  -6   9   1     8530.34     8599.57    141.71 o 
  -5   9   1      173.12      188.08     67.88 o 
  -4   9   1     3501.63     3784.54     93.25 o 
  -3   9   1     2784.00     2887.56    103.25 o 
  -2   9   1      976.36      979.76    121.45 o 
  -1   9   1    12729.54    12428.67    183.37 o 
   0   9   1      223.84      228.73     74.99 o 
   1   9   1     1368.17     1735.91     96.76 o 
   2   9   1    10450.22     9754.65    148.46 o 
   3   9   1     3170.91     3086.74    163.07 o 
   4   9   1     3277.59     3340.09    112.67 o 
   5   9   1      845.50      845.17     69.25 o 
   6   9   1     8563.11     9020.86    163.11 o 
   7   9   1     5622.15     5800.92    168.66 o 
   8   9   1      400.07      547.44     99.08 o 
   9   9   1     6450.87     6516.07    127.12 o 
  10   9   1       64.28       84.36     65.57 o 
  11   9   1     2171.08     2376.10     90.98 o 
  12   9   1       74.07       71.95     54.52 o 
  13   9   1     1315.46     1319.75    193.33 o 
  14   9   1     1135.19     1019.53    132.55 o 
  15   9   1     1208.66     1418.70    116.19 o 
  16   9   1     1358.59     1183.21    106.69 o 
  17   9   1       97.37      -66.76     66.76 o 
  18   9   1      699.27      679.25    154.47 o 
 -18  10   1      652.69      903.70    164.68 o 
 -17  10   1       13.72      -97.75    169.09 o 
 -16  10   1       66.91       -7.36    135.55 o 
 -15  10   1        4.59      -84.28    175.75 o 
 -14  10   1       31.02      -18.09     56.58 o 
 -13  10   1      293.44      348.55     64.84 o 
 -12  10   1       99.43      -26.07     56.26 o 
 -11  10   1      158.80      170.85     87.83 o 
 -10  10   1      525.41      516.65     88.62 o 
  -9  10   1      184.91      308.03     61.66 o 
  -8  10   1       56.98       67.06     73.45 o 
  -7  10   1     2731.76     2819.10     97.71 o 
  -6  10   1      189.22      132.97     47.49 o 
  -5  10   1     2154.91     2362.98     94.85 o 
  -4  10   1     1600.93     1552.65     69.88 o 
  -3  10   1      358.47      250.07     68.75 o 
  -2  10   1      529.69      463.25     67.76 o 
  -1  10   1      339.45      353.81     52.97 o 
   0  10   1      994.05      949.95     78.69 o 
   1  10   1      617.74      712.33     75.62 o 
   2  10   1     2874.91     2762.48    110.18 o 
   3  10   1     1321.63     1272.70    186.53 o 
   4  10   1     1353.77     1391.85    153.74 o 
   5  10   1      111.10        0.35     52.59 o 
   6  10   1       89.04       40.35     62.60 o 
   7  10   1      617.62      601.81     70.58 o 
   8  10   1      116.05       39.22     57.59 o 
   9  10   1       25.34       38.86     52.94 o 
  10  10   1      560.85      476.85     60.82 o 
  11  10   1        3.40       23.95     53.61 o 
  12  10   1       27.71     -121.68    121.68 o 
  13  10   1      521.60      528.54     71.15 o 
  14  10   1      163.81       66.85     99.22 o 
  15  10   1      298.74      183.72    173.10 o 
  16  10   1      240.51      258.15     98.47 o 
  17  10   1       51.91      277.87    140.17 o 
 -17  11   1       51.54       -1.70    123.11 o 
 -16  11   1     1435.98     1331.10    150.70 o 
 -15  11   1      328.65      375.08    116.43 o 
 -14  11   1     1390.79     1385.37    317.00 o 
 -13  11   1     1303.91     1294.28    107.39 o 
 -12  11   1      281.06      120.04     95.81 o 
 -11  11   1     2502.88     2266.77    100.12 o 
 -10  11   1      323.86      327.38     59.26 o 
  -9  11   1     1489.69     1410.76     78.36 o 
  -8  11   1     1280.78     1284.06    302.49 o 
  -7  11   1     5930.28     5774.10    181.05 o 
  -6  11   1     2738.13     3028.53    119.95 o 
  -5  11   1      597.52      443.30    142.62 o 
  -4  11   1     4802.92     4560.65    145.07 o 
  -3  11   1     3724.49     3883.37    142.25 o 
  -2  11   1      577.51      466.74     72.15 o 
  -1  11   1     1069.19     1455.37    175.53 o 
   0  11   1        9.53       28.64     68.09 o 
   1  11   1      423.01      379.24     70.34 o 
   2  11   1     1538.67     1531.59    112.14 o 
   3  11   1     3812.11     4026.39    156.86 o 
   4  11   1      913.63     1056.42    191.03 o 
   5  11   1       18.98       62.00     61.17 o 
   6  11   1     5412.49     5832.55    178.16 o 
   7  11   1      101.06       34.44     59.52 o 
   8  11   1     4111.24     4310.91    261.85 o 
   9  11   1     3066.49     3186.67    142.25 o 
  10  11   1      923.59     1034.36     94.90 o 
  11  11   1     2000.59     1968.09    302.27 o 
  12  11   1      333.26       98.08    213.91 o 
  13  11   1     1126.78     1196.00    279.97 o 
  14  11   1     1034.59      728.71    188.65 o 
  15  11   1      254.85     1007.00    366.98 o 
  16  11   1      626.12      490.28    355.05 o 
 -16  12   1       38.95       19.99    351.61 o 
 -15  12   1      435.63     -318.07    318.07 o 
 -14  12   1     1835.87     2217.27    394.29 o 
 -13  12   1       76.02       -2.47    308.29 o 
 -12  12   1      910.79     1011.01    101.60 o 
 -11  12   1      255.42      224.31    113.35 o 
 -10  12   1      896.53      832.12     99.27 o 
  -9  12   1      379.05      330.22     80.46 o 
  -8  12   1     1601.16     1491.01    131.57 o 
  -7  12   1      332.42      188.77     76.23 o 
  -6  12   1       62.98       31.51     80.30 o 
  -5  12   1      407.50      433.26    116.00 o 
  -4  12   1      359.24      360.45     71.87 o 
  -3  12   1      929.52      921.40     88.14 o 
  -2  12   1      400.85      359.38    122.08 o 
  -1  12   1       61.94       74.71    142.75 o 
   0  12   1     2434.76     2485.71    168.01 o 
   1  12   1      276.97      287.93     75.49 o 
   2  12   1       76.68       99.47     71.71 o 
   3  12   1      606.89      536.49     81.26 o 
   4  12   1       48.42      -59.12     59.12 o 
   5  12   1       18.75       49.76     72.12 o 
   6  12   1     1637.87     1429.82    105.72 o 
   7  12   1       97.32      126.20     67.81 o 
   8  12   1      210.64       37.98    183.71 o 
   9  12   1      142.44      108.25     68.55 o 
  10  12   1      263.32      138.52    152.64 o 
  11  12   1       28.50     -104.81    104.81 o 
  12  12   1      279.48       -0.90    143.88 o 
  13  12   1        1.18      -70.74     70.74 o 
  14  12   1      249.79      139.41     88.32 o 
  15  12   1       53.34     -186.38    241.22 o 
 -14  13   1      739.04      656.25    377.52 o 
 -13  13   1       58.06     -317.21    317.21 o 
 -12  13   1      262.87      -54.93    237.88 o 
 -11  13   1      494.89      374.13     91.71 o 
 -10  13   1      119.86       99.45     81.43 o 
  -9  13   1     2607.43     2530.29    138.84 o 
  -8  13   1     1464.67     1338.54    105.94 o 
  -7  13   1      215.62       15.30     80.51 o 
  -6  13   1     2207.52     1967.12    128.51 o 
  -5  13   1      498.92      464.44    260.73 o 
  -4  13   1     1659.58     1661.35    111.50 o 
  -3  13   1     2049.39     2081.06    271.83 o 
  -2  13   1      704.76      751.41    415.14 o 
  -1  13   1      475.76      347.93    172.36 o 
   0  13   1      370.33      394.83    160.00 o 
   1  13   1     2072.81     2099.03    199.75 o 
   2  13   1       22.90     -100.94    119.16 o 
   3  13   1       57.07       30.41     92.66 o 
   4  13   1      160.39      134.34     81.73 o 
   5  13   1     1354.25     1245.11    107.24 o 
   6  13   1     1591.70     1585.15    120.03 o 
   7  13   1       82.63      -16.07     76.54 o 
   8  13   1     2627.55     2763.36    151.37 o 
   9  13   1      514.46      375.26     82.96 o 
  10  13   1       10.55      -40.94     77.04 o 
  11  13   1     1066.56     1015.95    256.91 o 
  12  13   1      165.15      -70.59     70.59 o 
  13  13   1      463.71      532.82    181.23 o 
  14  13   1      390.39      185.52     97.08 o 
 -13  14   1        2.16     -188.22    313.67 o 
 -12  14   1     1103.38     1082.25    400.41 o 
 -11  14   1       65.66       -6.23    110.50 o 
 -10  14   1     2281.17     2332.85    248.20 o 
  -9  14   1      905.89     1239.28    233.75 o 
  -8  14   1       59.91      -80.30     80.30 o 
  -7  14   1      526.46      510.26     98.94 o 
  -6  14   1       76.62      144.61    185.75 o 
  -5  14   1     1573.76     1610.88    185.32 o 
  -4  14   1      354.06      400.24     80.57 o 
  -3  14   1     1924.57     1584.51    217.48 o 
  -2  14   1     1964.43     1938.94    228.10 o 
  -1  14   1       11.40      -73.77    169.48 o 
   0  14   1      888.63      709.40    189.15 o 
   1  14   1       11.40     -105.36    166.70 o 
   2  14   1     1286.17     1278.10    276.19 o 
   3  14   1     1856.44     1979.11    187.68 o 
   4  14   1      653.41      467.43    224.98 o 
   5  14   1     1876.62     2159.39    332.85 o 
   6  14   1        2.06       -1.84     74.17 o 
   7  14   1       83.11       22.14     75.89 o 
   8  14   1      451.27      115.47     91.54 o 
   9  14   1      267.21      200.26     84.49 o 
  10  14   1     1572.84     1913.31    138.28 o 
  11  14   1       12.21      -84.94     84.94 o 
  12  14   1      722.90      458.83    105.01 o 
 -10  15   1       75.35     -229.88    229.88 o 
  -9  15   1      327.92       22.34     99.89 o 
  -8  15   1       35.23      -95.56    226.22 o 
  -7  15   1        5.52     -131.46    131.46 o 
  -6  15   1       99.31       43.62     96.69 o 
  -5  15   1       60.37      163.94    107.71 o 
  -4  15   1      113.62     -154.04    283.78 o 
  -3  15   1       15.14     -173.34    173.34 o 
  -2  15   1        3.74     -166.98    166.98 o 
  -1  15   1       91.36     -108.66    181.05 o 
   0  15   1      229.79      -90.99    174.59 o 
   1  15   1        4.26     -142.64    173.74 o 
   2  15   1       44.76      -66.87    181.02 o 
   3  15   1        0.07     -100.13    148.45 o 
   4  15   1       92.66       21.88     79.17 o 
   5  15   1       50.93        6.95     83.00 o 
   6  15   1        6.19      -69.29     81.68 o 
   7  15   1      355.46      304.64     93.75 o 
   8  15   1      257.12       91.39     97.68 o 
   9  15   1       34.98      -19.70     98.20 o 
  10  15   1       23.57      -94.16     94.16 o 
  -8  16   1       59.31      -77.50    104.16 o 
  -7  16   1     1541.49     1859.08    145.25 o 
  -6  16   1        3.15     -120.07    120.07 o 
  -5  16   1      609.77      175.54    338.28 o 
  -4  16   1       71.48      126.95    321.51 o 
  -3  16   1      616.69      430.08    313.77 o 
  -2  16   1      575.81      417.34    217.46 o 
  -1  16   1      305.54      117.30    196.82 o 
   0  16   1      530.65      379.28    197.98 o 
   1  16   1      112.16       44.38    204.32 o 
   2  16   1      968.76      784.49    337.96 o 
   3  16   1      537.46       41.71    277.01 o 
   4  16   1       43.87      -82.99     82.99 o 
   5  16   1      540.61      468.58    192.52 o 
   6  16   1       36.98      -95.22     95.22 o 
   7  16   1      191.64      -14.62     97.82 o 
  -3  17   1       20.44       55.47    307.00 o 
  -2  17   1      229.50      355.16    352.90 o 
  -1  17   1        2.28     -294.91    294.91 o 
   0  17   1       10.21     -309.53    309.53 o 
   1  17   1      535.10      366.02    345.48 o 
   2  17   1       35.60     -208.43    281.74 o 
 -22   0   2      437.70      384.61    176.18 o 
 -21   0   2       57.25      -63.74    160.27 o 
 -20   0   2     3645.77     3467.85    272.93 o 
 -19   0   2     2080.22     2186.53    222.19 o 
 -18   0   2      594.41      847.70    175.11 o 
 -17   0   2    10099.09     8977.44    357.20 o 
 -16   0   2      176.66       45.90    128.45 o 
 -15   0   2     2277.12     2230.28    185.64 o 
 -14   0   2     7893.01     6731.58    294.96 o 
 -13   0   2      504.44      658.51    128.24 o 
 -12   0   2     6699.81     6426.81    179.72 o 
 -11   0   2    10081.26     8815.02    292.71 o 
 -10   0   2     1001.65     1100.58    113.73 o 
  -9   0   2     6919.67     6830.32    164.52 o 
  -8   0   2      553.46      741.36     64.13 o 
  -7   0   2      114.78      251.38     54.97 o 
  -6   0   2      998.71      866.95     60.35 o 
  -5   0   2    22729.92    23374.43    357.43 o 
  -4   0   2     2092.21     2135.89     68.57 o 
  -3   0   2     3843.55     4067.57    134.64 o 
  -2   0   2     6463.50     6171.74    101.32 o 
  -1   0   2    35847.60    35930.96    509.88 o 
   0   0   2    57330.43    57337.23   1229.19 o 
   2   0   2    43010.12    44817.15   1229.35 o 
   3   0   2    95079.58   104629.57   1463.88 o 
   4   0   2    15714.60    17030.48    276.99 o 
   5   0   2    22601.60    23106.06    952.77 o 
   6   0   2       12.37      216.13    151.14 o 
   7   0   2    22035.17    23068.79    491.57 o 
   8   0   2    14469.66    13526.29    259.03 o 
   9   0   2      455.50     1083.14    152.86 o 
  10   0   2      296.46      310.37     82.11 o 
  11   0   2       38.89       62.99    131.89 o 
  12   0   2       33.61      -70.30    121.58 o 
  13   0   2     1854.88     1792.35    195.75 o 
  14   0   2      751.21      956.05    177.26 o 
  15   0   2     1352.98     1367.00    179.62 o 
  16   0   2      199.93      193.27    144.90 o 
  17   0   2     5279.23     5201.40    294.21 o 
  18   0   2        1.48      -88.90    164.36 o 
  19   0   2     3644.39     3805.17    304.96 o 
  20   0   2     1941.76     2036.15    258.52 o 
  21   0   2      770.13     1192.96    245.95 o 
 -22   1   2      152.34     -120.51    120.51 o 
 -21   1   2       75.43       54.17    121.88 o 
 -20   1   2        1.03       51.21    108.21 o 
 -19   1   2      512.16      223.52    112.88 o 
 -18   1   2       89.55      106.93    100.68 o 
 -17   1   2       42.57       79.48    102.68 o 
 -16   1   2     4204.42     3847.65    168.37 o 
 -15   1   2      263.53      280.94     98.87 o 
 -14   1   2      157.11        4.96     91.59 o 
 -13   1   2     1398.10     1231.44    101.95 o 
 -12   1   2     3463.37     3047.98    118.87 o 
 -11   1   2     4684.71     4617.62    109.97 o 
 -10   1   2     5441.14     5963.19    110.51 o 
  -9   1   2     4358.49     3893.12     87.42 o 
  -8   1   2     1245.13     1119.21     50.29 o 
  -7   1   2      220.61      202.34     33.58 o 
  -6   1   2     4104.60     4080.97     77.55 o 
  -5   1   2       81.75       19.06     41.69 o 
  -4   1   2     8627.46     9626.11    151.69 o 
  -3   1   2    11404.56    12608.69    138.90 o 
  -2   1   2    21111.36    22336.77    226.80 o 
  -1   1   2    16599.16    18698.78    249.50 o 
   0   1   2      193.83      429.79     17.51 o 
   1   1   2    35064.96    39543.32    470.11 o 
   2   1   2     4999.73     5535.95     85.31 o 
   3   1   2    67368.87    75368.63    853.48 o 
   4   1   2    20967.77    21658.04    518.12 o 
   5   1   2     2767.12     3002.25     90.92 o 
   6   1   2     4311.62     4667.18    118.55 o 
   7   1   2       18.61       80.64     36.53 o 
   8   1   2      400.25      415.31     42.96 o 
   9   1   2     1337.59     1331.62     71.96 o 
  10   1   2      400.18      361.78     94.97 o 
  11   1   2     1901.58     1902.20    163.07 o 
  12   1   2       86.22      -15.08     91.26 o 
  13   1   2      348.27      611.98    115.18 o 
  14   1   2     1158.94     1123.79    129.26 o 
  15   1   2      139.24       26.99    123.46 o 
  16   1   2      103.88      143.69    107.10 o 
  17   1   2      140.97      -77.60    100.72 o 
  18   1   2      246.68      175.95    160.76 o 
  19   1   2       40.63     -120.08    120.08 o 
  20   1   2      267.64      229.08    139.29 o 
  21   1   2      190.54      210.88    137.90 o 
 -22   2   2      887.49      878.89    140.57 o 
 -21   2   2        6.24      -69.78    143.99 o 
 -20   2   2     2052.70     1865.34    149.10 o 
 -19   2   2     1422.86     1215.91    131.33 o 
 -18   2   2      980.98      744.51    139.15 o 
 -17   2   2      878.43      758.73    117.67 o 
 -16   2   2      754.29      686.22    101.63 o 
 -15   2   2     1513.25     1204.85    113.26 o 
 -14   2   2     6622.25     6222.82    248.26 o 
 -13   2   2     2440.20     2470.14    113.56 o 
 -12   2   2     7180.63     6942.66    164.81 o 
 -11   2   2     1048.07     1200.93     90.35 o 
 -10   2   2     8143.22     8879.86    137.62 o 
  -9   2   2     1223.84     1220.61     74.95 o 
  -8   2   2     4301.52     4841.03     89.76 o 
  -7   2   2      638.97      553.18     35.39 o 
  -6   2   2     3577.90     3553.98     71.31 o 
  -5   2   2     4421.55     5174.67     84.23 o 
  -4   2   2      248.14      135.55     16.41 o 
  -3   2   2      698.08     1037.65     35.39 o 
  -2   2   2     3151.10     2627.59     37.52 o 
  -1   2   2    35348.65    34594.04    348.08 o 
   0   2   2    30622.63    33525.10    528.36 o 
   1   2   2     3328.71     3315.11     66.44 o 
   2   2   2    50862.33    56090.77    688.09 o 
   3   2   2    30226.89    33304.71    410.54 o 
   4   2   2     1500.55     1566.31     72.55 o 
   5   2   2    17617.41    17895.46    247.07 o 
   6   2   2    20729.98    21098.23    289.32 o 
   7   2   2     9756.38    10172.94    312.39 o 
   8   2   2    19988.75    19267.17    285.82 o 
   9   2   2     1682.36     2061.09     96.92 o 
  10   2   2     4189.16     4007.18    149.38 o 
  11   2   2      789.88      741.62     89.91 o 
  12   2   2       96.77      218.64    132.22 o 
  13   2   2      140.57       51.27     96.23 o 
  14   2   2      795.57      954.95    203.65 o 
  15   2   2      569.76      740.08    116.74 o 
  16   2   2      593.68      620.75    128.99 o 
  17   2   2     3299.96     3270.98    182.14 o 
  18   2   2      314.55      240.21    221.33 o 
  19   2   2     2917.91     2642.47    173.23 o 
  20   2   2     1566.45     1824.89    175.74 o 
  21   2   2      118.43      119.99    141.40 o 
 -22   3   2      321.90      290.40    134.26 o 
 -21   3   2     1119.59     1120.38    239.60 o 
 -20   3   2      937.70     1021.79    134.24 o 
 -19   3   2      184.05       72.82    192.36 o 
 -18   3   2       75.62        6.70    103.49 o 
 -17   3   2      552.48      642.22    112.38 o 
 -16   3   2     6284.68     6141.61    266.85 o 
 -15   3   2      248.42      273.29    185.43 o 
 -14   3   2     5831.75     6024.68    223.27 o 
 -13   3   2    14959.61    15077.69    324.05 o 
 -12   3   2      945.64      944.05    105.66 o 
 -11   3   2    26662.57    25273.47    861.93 o 
 -10   3   2     9972.42     9416.86    182.11 o 
  -9   3   2    10192.32     9412.33    139.74 o 
  -8   3   2    28474.08    26756.55    304.94 o 
  -7   3   2      250.90      293.37     31.25 o 
  -6   3   2    15173.88    14324.12    150.15 o 
  -5   3   2     1258.87     1478.47     47.50 o 
  -4   3   2     5077.55     5173.81     67.83 o 
  -3   3   2       22.37       34.31     17.67 o 
  -2   3   2    16812.82    17153.39    163.84 o 
  -1   3   2     8181.92     8300.86     89.46 o 
   0   3   2     1521.36     1761.44     38.17 o 
   1   3   2    74993.89    78385.34    895.27 o 
   2   3   2      295.89      313.68     25.82 o 
   3   3   2     1391.92     1271.71     51.00 o 
   4   3   2     8227.18     8197.19    135.72 o 
   5   3   2       12.50        6.26     43.01 o 
   6   3   2     3354.07     3552.61    112.46 o 
   7   3   2       76.18      -37.01     52.28 o 
   8   3   2       53.29       38.98     58.84 o 
   9   3   2      793.54      779.71     79.10 o 
  10   3   2        5.22        9.06     67.24 o 
  11   3   2     1952.22     2156.35    120.48 o 
  12   3   2      229.38      201.86     89.03 o 
  13   3   2     1032.20      971.78    123.13 o 
  14   3   2        4.14       86.19    113.94 o 
  15   3   2     3098.17     3261.34    175.98 o 
  16   3   2     1416.27     1330.86    141.15 o 
  17   3   2       29.21      128.77    118.24 o 
  18   3   2     1515.26     1584.55    189.46 o 
  19   3   2      287.91      358.43    209.51 o 
  20   3   2     1372.81     1399.71    164.79 o 
  21   3   2     1559.50     2149.55    257.98 o 
 -22   4   2      681.77      746.44    138.88 o 
 -21   4   2       13.09       -5.45    132.49 o 
 -20   4   2      424.51      448.53    127.97 o 
 -19   4   2      315.00      220.52    107.39 o 
 -18   4   2      656.03      584.55    170.22 o 
 -17   4   2      865.91      858.80    117.07 o 
 -16   4   2      932.12      928.91    144.36 o 
 -15   4   2     3714.77     3824.26    156.08 o 
 -14   4   2      593.17      460.46     91.63 o 
 -13   4   2     1194.45     1123.25    127.99 o 
 -12   4   2     6495.63     6450.47    166.12 o 
 -11   4   2       31.44       99.80     65.74 o 
 -10   4   2     2571.37     2974.92    114.84 o 
  -9   4   2     1479.67     1545.21     60.05 o 
  -8   4   2     3853.72     4345.29     74.33 o 
  -7   4   2     3577.76     3890.55     66.49 o 
  -6   4   2      736.76      628.60     48.49 o 
  -5   4   2     5726.97     5339.28     73.90 o 
  -4   4   2     1006.97     1251.41     38.22 o 
  -3   4   2     3232.18     3329.17     54.24 o 
  -2   4   2       98.14       86.47     20.07 o 
  -1   4   2      187.30      108.86     33.35 o 
   0   4   2    18005.20    18391.16    246.98 o 
   1   4   2     2747.99     3200.94    113.56 o 
   2   4   2      446.90      423.52     40.88 o 
   3   4   2     4785.42     4699.29    122.68 o 
   4   4   2      277.49      271.28     29.89 o 
   5   4   2     1541.65     1897.38     57.17 o 
   6   4   2     1619.12     1611.12     61.43 o 
   7   4   2     7407.51     7724.06    153.53 o 
   8   4   2     3652.71     3377.06    120.20 o 
   9   4   2        8.92       19.44     68.76 o 
  10   4   2      317.58      241.06     78.25 o 
  11   4   2        0.38      -62.16     74.70 o 
  12   4   2      188.39      316.10     93.20 o 
  13   4   2       91.79      -16.31    117.01 o 
  14   4   2      529.28      378.13    102.57 o 
  15   4   2     3846.21     3457.88    177.19 o 
  16   4   2      202.92      273.13    115.70 o 
  17   4   2      243.65      177.67    115.71 o 
  18   4   2      178.11      190.85    112.96 o 
  19   4   2     1538.65     1638.33    244.23 o 
  20   4   2       90.77       93.96    232.19 o 
 -21   5   2      179.19       79.22    151.19 o 
 -20   5   2      245.40      252.25    120.07 o 
 -19   5   2      137.95       75.89    108.09 o 
 -18   5   2     6197.06     6383.15    220.75 o 
 -17   5   2        0.53       -6.43     87.13 o 
 -16   5   2     3620.47     3677.98    166.72 o 
 -15   5   2     1391.05     1425.63    196.65 o 
 -14   5   2     4389.75     4406.17    160.78 o 
 -13   5   2     1346.98     1220.58    135.85 o 
 -12   5   2     1360.13     1380.17    169.87 o 
 -11   5   2    11235.22    11283.68    169.02 o 
 -10   5   2     2312.60     2023.51     71.59 o 
  -9   5   2     2705.57     2652.92     96.78 o 
  -8   5   2    19198.83    18076.96    365.12 o 
  -7   5   2     2158.08     2274.46     58.55 o 
  -6   5   2     6745.87     6847.92    123.44 o 
  -5   5   2     1318.82     1358.15     55.40 o 
  -4   5   2    14786.66    16029.56    166.19 o 
  -3   5   2     3808.31     4247.95     75.27 o 
  -2   5   2     2301.94     2279.76     48.07 o 
  -1   5   2     3202.75     3615.41    165.16 o 
   0   5   2      230.07      241.41     21.70 o 
   1   5   2     4116.92     4053.02     94.12 o 
   2   5   2     1159.31     1292.82     47.77 o 
   3   5   2     8486.84     8453.97    127.03 o 
   4   5   2    38238.19    39152.77    477.06 o 
   5   5   2     2219.44     2540.37     68.00 o 
   6   5   2     8077.85     7611.49    107.53 o 
   7   5   2     4765.32     4998.77     99.20 o 
   8   5   2      192.18      235.33     65.72 o 
   9   5   2     1998.29     1978.79    105.96 o 
  10   5   2      635.67      694.12     83.01 o 
  11   5   2     2298.95     2545.55    136.23 o 
  12   5   2      297.28      248.43     89.49 o 
  13   5   2     3676.27     3611.97    169.94 o 
  14   5   2     1681.62     1638.29    131.63 o 
  15   5   2     1150.36     1202.41    124.90 o 
  16   5   2     4173.52     4385.84    253.90 o 
  17   5   2        1.15     -104.67    104.67 o 
  18   5   2     2814.33     2885.52    176.69 o 
  19   5   2     1347.31     1363.55    154.37 o 
  20   5   2       52.07      -85.58    126.72 o 
 -21   6   2       19.41      101.48    120.99 o 
 -20   6   2      340.16      496.17    135.23 o 
 -19   6   2     1205.74     1134.33    128.65 o 
 -18   6   2       19.00      -97.01     97.01 o 
 -17   6   2      185.99      104.95     91.55 o 
 -16   6   2     1465.77     1437.84    152.70 o 
 -15   6   2       49.58      -40.26     46.45 o 
 -14   6   2     1877.32     1947.22     82.35 o 
 -13   6   2        0.18        6.17     90.04 o 
 -12   6   2      161.15      145.77     45.88 o 
 -11   6   2      758.28      843.27     54.43 o 
 -10   6   2     4235.49     4027.79     95.33 o 
  -9   6   2     1579.71     1761.84     73.93 o 
  -8   6   2      174.64       71.58     33.95 o 
  -7   6   2     1550.46     1512.45     62.13 o 
  -6   6   2     2271.21     2233.47     57.14 o 
  -5   6   2     5639.75     5754.32     84.92 o 
  -4   6   2      741.06      882.43     37.53 o 
  -3   6   2     8852.33     9615.74    133.48 o 
  -2   6   2     8327.99     8250.38    139.79 o 
  -1   6   2      676.56      729.04     37.48 o 
   0   6   2      988.15      835.20     53.64 o 
   1   6   2       80.71      206.17     26.89 o 
   2   6   2       60.29       39.06     24.99 o 
   3   6   2      169.10      141.22     38.11 o 
   4   6   2    14334.31    13840.46    177.76 o 
   5   6   2     2210.75     2597.04     98.29 o 
   6   6   2      648.15      754.81     42.14 o 
   7   6   2       43.54       53.65     34.74 o 
   8   6   2     1455.59     1403.16     63.12 o 
   9   6   2     2147.97     2191.62     79.16 o 
  10   6   2      942.56      850.22     77.34 o 
  11   6   2       72.34       76.86     46.73 o 
  12   6   2      988.36     1025.94     81.52 o 
  13   6   2        0.57       27.41     84.66 o 
  14   6   2       64.07       45.27     96.46 o 
  15   6   2       22.74       12.70    101.21 o 
  16   6   2      617.13      665.22    121.64 o 
  17   6   2      276.70      367.64    120.23 o 
  18   6   2       31.41      -42.97    103.89 o 
  19   6   2       16.60     -179.68    179.68 o 
  20   6   2       33.97      -64.43    160.92 o 
 -20   7   2       17.81       92.98    135.23 o 
 -19   7   2      814.36     1020.98    176.83 o 
 -18   7   2     1529.27     1859.96    190.37 o 
 -17   7   2      475.45      340.57    106.20 o 
 -16   7   2     3991.51     4259.68    165.27 o 
 -15   7   2     1231.14     1216.27     72.14 o 
 -14   7   2     1976.26     2106.99     87.10 o 
 -13   7   2     1706.28     1633.40     75.94 o 
 -12   7   2       76.36       -7.30     56.69 o 
 -11   7   2     1522.34     1509.65     68.36 o 
 -10   7   2     1520.71     1616.22     71.73 o 
  -9   7   2     1096.17     1029.83    111.38 o 
  -8   7   2     2114.65     2373.37     67.67 o 
  -7   7   2     3953.23     4282.12    193.45 o 
  -6   7   2     1074.66     1196.13     56.13 o 
  -5   7   2     3236.76     3374.18     69.33 o 
  -4   7   2      277.63      326.34     31.83 o 
  -3   7   2     4475.24     4513.96     87.11 o 
  -2   7   2     1140.57     1353.48     50.10 o 
  -1   7   2     3706.47     4234.56     87.51 o 
   0   7   2      746.04      808.28     82.79 o 
   1   7   2     1441.90     1498.47     68.10 o 
   2   7   2    13413.06    14249.45    181.36 o 
   3   7   2    18757.40    18804.55    343.74 o 
   4   7   2     4468.63     4441.26    124.06 o 
   5   7   2        1.04      -10.17     44.65 o 
   6   7   2     4961.96     4566.25    127.48 o 
   7   7   2      817.54      876.14     52.42 o 
   8   7   2       26.52       36.16     50.77 o 
   9   7   2     1403.31     1529.28     89.81 o 
  10   7   2        1.04       -9.49     42.59 o 
  11   7   2     1314.15     1397.36     84.25 o 
  12   7   2      295.72      171.83     51.62 o 
  13   7   2     1047.77     1153.36    129.99 o 
  14   7   2       25.16       -5.54     69.23 o 
  15   7   2      657.70      710.91     72.75 o 
  16   7   2      495.75      541.15     68.50 o 
  17   7   2       37.20        2.59     93.94 o 
  18   7   2      782.29     1023.62    125.78 o 
  19   7   2      610.25      574.15     77.64 o 
 -20   8   2     1185.88     1329.59    193.60 o 
 -19   8   2     1305.98     1415.37    195.21 o 
 -18   8   2      326.64      117.49    139.42 o 
 -17   8   2     1060.40     1286.05    167.91 o 
 -16   8   2      580.16      477.01    275.24 o 
 -15   8   2     2647.41     2909.40    306.79 o 
 -14   8   2     1828.95     1991.33     94.13 o 
 -13   8   2       24.51      -12.93     46.86 o 
 -12   8   2     1741.28     1729.95     85.52 o 
 -11   8   2      287.54      246.40     53.93 o 
 -10   8   2     2204.50     2457.83    134.25 o 
  -9   8   2     1835.80     1903.68     97.65 o 
  -8   8   2     1642.05     1774.90     75.10 o 
  -7   8   2    13594.93    13203.84    264.36 o 
  -6   8   2     1775.70     1762.96     70.61 o 
  -5   8   2    14709.48    13287.33    280.27 o 
  -4   8   2      147.06      104.18     35.88 o 
  -3   8   2     6337.22     5953.10    106.97 o 
  -2   8   2     1575.74     1401.59     65.62 o 
  -1   8   2     2639.04     2546.02    102.24 o 
   0   8   2     5966.98     5590.34    241.46 o 
   1   8   2     4086.29     3860.04     79.70 o 
   2   8   2    12594.91    11861.96    163.63 o 
   3   8   2      148.58      170.45     35.29 o 
   4   8   2    11351.98    11166.05    161.21 o 
   5   8   2    14543.44    14096.80    193.08 o 
   6   8   2      553.76      644.61     58.03 o 
   7   8   2     4736.67     4923.75    106.26 o 
   8   8   2      132.91       88.67     75.64 o 
   9   8   2      262.87      241.43     70.33 o 
  10   8   2      638.12      728.26     96.75 o 
  11   8   2       36.79       20.11     48.12 o 
  12   8   2     1855.75     1990.63     84.32 o 
  13   8   2       93.27      169.36     52.61 o 
  14   8   2     2095.72     1942.32    104.81 o 
  15   8   2     1729.97     2137.15    158.95 o 
  16   8   2      667.40      661.19    140.54 o 
  17   8   2     2092.96     2288.44    167.60 o 
  18   8   2      328.46      363.44     74.25 o 
 -19   9   2      503.23      293.03    152.32 o 
 -18   9   2      899.36      997.65    155.87 o 
 -17   9   2      114.48       28.69    249.22 o 
 -16   9   2     1616.02     1946.56    409.77 o 
 -15   9   2      122.24      -26.82    293.89 o 
 -14   9   2      173.24      127.54    149.60 o 
 -13   9   2     1074.31     1149.72     75.19 o 
 -12   9   2      382.22      327.39     58.06 o 
 -11   9   2      383.49      306.39     55.46 o 
 -10   9   2     1712.04     1655.17     84.40 o 
  -9   9   2      285.18      328.88     52.85 o 
  -8   9   2      142.56      138.74     47.72 o 
  -7   9   2      297.73      364.06     47.34 o 
  -6   9   2     1931.94     1787.24    127.63 o 
  -5   9   2      260.39      242.20     43.45 o 
  -4   9   2     2524.90     2421.65     84.76 o 
  -3   9   2      149.37      101.02     38.64 o 
  -2   9   2     1688.64     1564.30     70.19 o 
  -1   9   2     2757.57     2818.98    159.43 o 
   0   9   2      576.37      746.54     67.56 o 
   1   9   2     5833.96     5427.16    197.87 o 
   2   9   2     6038.24     5954.64    293.50 o 
   3   9   2     6417.61     6284.63    148.87 o 
   4   9   2     4307.37     4371.12     97.04 o 
   5   9   2       47.87       -0.46     39.34 o 
   6   9   2     2054.05     2097.64     82.33 o 
   7   9   2      222.89      227.80     46.36 o 
   8   9   2     2609.70     2648.50     86.36 o 
   9   9   2     2097.32     2204.13    122.73 o 
  10   9   2      542.94      549.67     59.86 o 
  11   9   2     1349.91     1321.72     72.53 o 
  12   9   2        4.76       33.32     50.63 o 
  13   9   2     1727.94     1652.40     85.92 o 
  14   9   2       78.37      -12.94     60.42 o 
  15   9   2      464.59      544.17    164.52 o 
  16   9   2      144.68       11.62     68.03 o 
  17   9   2      337.31      405.07    122.49 o 
  18   9   2      481.02      743.10    166.83 o 
 -18  10   2        4.26      114.91    139.20 o 
 -17  10   2     1266.58     1288.89    305.55 o 
 -16  10   2        1.50      -45.10    139.53 o 
 -15  10   2     1939.57     2102.27    173.28 o 
 -14  10   2     2424.83     2853.31    171.67 o 
 -13  10   2      490.30      587.39    115.22 o 
 -12  10   2     6097.99     6356.69    151.02 o 
 -11  10   2      112.36        1.75     58.41 o 
 -10  10   2     1262.03     1449.32     86.49 o 
  -9  10   2     6675.81     7497.10    230.81 o 
  -8  10   2      144.08      194.13     85.54 o 
  -7  10   2     9169.44     9848.32    160.26 o 
  -6  10   2        1.35      -42.33     42.33 o 
  -5  10   2     1397.84     1394.35     74.12 o 
  -4  10   2      209.01      197.88     42.51 o 
  -3  10   2     3996.35     4086.29    131.90 o 
  -2  10   2     2864.79     2795.13    133.15 o 
  -1  10   2       28.89       53.46     59.93 o 
   0  10   2     4822.79     5283.67    153.87 o 
   1  10   2      140.24       80.03     64.27 o 
   2  10   2     2964.34     3259.90    117.19 o 
   3  10   2      431.33      352.88     61.67 o 
   4  10   2       29.06       31.73     53.92 o 
   5  10   2     9791.08     9977.97    297.43 o 
   6  10   2      121.51      118.76    127.00 o 
   7  10   2     3141.80     3400.06    199.13 o 
   8  10   2     1340.39     1148.46    152.64 o 
   9  10   2      528.62      563.75     74.58 o 
  10  10   2     2465.25     2461.72    130.79 o 
  11  10   2      288.94      324.94     77.32 o 
  12  10   2     3029.90     3004.28    148.89 o 
  13  10   2     1117.23     1089.78    108.78 o 
  14  10   2     1743.31     1883.80    147.75 o 
  15  10   2      966.14      640.72    198.70 o 
  16  10   2      329.68      231.76     89.22 o 
  17  10   2     1310.45     1228.22    123.62 o 
 -17  11   2      194.88      161.84    371.50 o 
 -16  11   2       47.37       36.81    130.39 o 
 -15  11   2      204.51      172.24    109.30 o 
 -14  11   2       90.42      120.92    146.57 o 
 -13  11   2      194.19      255.74    196.12 o 
 -12  11   2        5.76      -51.56     51.56 o 
 -11  11   2        5.40      -51.18     51.18 o 
 -10  11   2        0.74      -79.77     88.58 o 
  -9  11   2     1697.44     1621.05     87.04 o 
  -8  11   2       48.17       51.70     74.57 o 
  -7  11   2        0.57       36.11    138.31 o 
  -6  11   2     1257.40     1380.77    146.97 o 
  -5  11   2      772.72      927.36     83.47 o 
  -4  11   2        4.44       -9.79     78.32 o 
  -3  11   2      204.26      329.38     73.27 o 
  -2  11   2      305.23      369.32    144.74 o 
  -1  11   2       35.64       47.87     63.33 o 
   0  11   2      395.01      518.76    143.00 o 
   1  11   2      457.17      373.71     70.80 o 
   2  11   2     1034.91      989.80    106.26 o 
   3  11   2      777.81      718.53    103.89 o 
   4  11   2       14.67      -67.47     67.47 o 
   5  11   2     2105.44     2139.43    116.63 o 
   6  11   2      384.60      185.86     65.49 o 
   7  11   2      196.49      149.54     69.34 o 
   8  11   2      321.76      934.66    269.49 o 
   9  11   2      108.72       24.07    233.53 o 
  10  11   2        3.64      -54.05     83.74 o 
  11  11   2       71.04       95.78     75.11 o 
  12  11   2        0.03      -78.01    207.79 o 
  13  11   2        0.91     -145.34    202.46 o 
  14  11   2        2.73     -169.84    169.84 o 
  15  11   2        4.22     -112.06    112.06 o 
  16  11   2        7.45      -67.72     76.54 o 
 -16  12   2       94.58       55.14    347.85 o 
 -15  12   2      746.96      304.10    325.28 o 
 -14  12   2      189.49      119.10    300.34 o 
 -13  12   2      860.67      934.34    324.52 o 
 -12  12   2      980.68      848.13    320.12 o 
 -11  12   2      148.29       86.72     77.17 o 
 -10  12   2     1534.31     1483.31    108.75 o 
  -9  12   2     2138.86     2169.30    162.48 o 
  -8  12   2      148.90       29.31     72.13 o 
  -7  12   2      281.23      279.74     70.68 o 
  -6  12   2       27.75       18.00     66.06 o 
  -5  12   2      623.67      659.42    149.98 o 
  -4  12   2      681.68      705.30    152.75 o 
  -3  12   2     1739.43     1959.77    113.71 o 
  -2  12   2     3914.28     3805.13    342.04 o 
  -1  12   2        0.82      -12.01    144.94 o 
   0  12   2     1479.78     1394.54     95.56 o 
   1  12   2      141.63       89.40     78.94 o 
   2  12   2      241.94      274.35     70.39 o 
   3  12   2      509.44      398.63     75.81 o 
   4  12   2      247.40      130.29     70.26 o 
   5  12   2     1071.39      840.45    203.22 o 
   6  12   2      200.46      116.43     67.04 o 
   7  12   2      480.53      376.07     80.72 o 
   8  12   2     1906.91     1489.54    109.51 o 
   9  12   2      493.76      377.09    185.43 o 
  10  12   2     1312.93     1298.14    175.54 o 
  11  12   2       13.52       -8.85     74.86 o 
  12  12   2      756.74      708.16    127.86 o 
  13  12   2      433.45      199.27    223.86 o 
  14  12   2       56.31      -63.40     75.54 o 
  15  12   2      578.81      514.75    195.58 o 
 -15  13   2       77.80     -286.36    344.73 o 
 -14  13   2       94.61     -320.76    320.76 o 
 -13  13   2      438.42      162.32    347.20 o 
 -12  13   2        9.88       89.65    290.23 o 
 -11  13   2      906.65      853.14    104.42 o 
 -10  13   2      380.38      299.90     88.17 o 
  -9  13   2     2412.04     2585.40    292.65 o 
  -8  13   2        6.66      -72.96     72.96 o 
  -7  13   2      113.01      109.88     81.65 o 
  -6  13   2     1684.40     2116.55    140.85 o 
  -5  13   2       14.62       17.36     74.58 o 
  -4  13   2     2340.02     2571.92    124.40 o 
  -3  13   2      165.40       66.25    150.00 o 
  -2  13   2     2030.32     1963.54    219.72 o 
  -1  13   2     3459.27     3258.58    240.75 o 
   0  13   2       57.63       63.00    101.68 o 
   1  13   2     1078.99     1249.82    101.22 o 
   2  13   2     1621.42     1329.58     97.51 o 
   3  13   2        3.74      -39.26     94.30 o 
   4  13   2      159.19      125.80    162.85 o 
   5  13   2      125.77       29.63     87.71 o 
   6  13   2      417.99      567.34    176.50 o 
   7  13   2       17.16       41.71    103.30 o 
   8  13   2     1599.74     1628.07    134.42 o 
   9  13   2      197.55      205.19     84.50 o 
  10  13   2      695.91      802.49    154.41 o 
  11  13   2      651.15      568.75     98.84 o 
  12  13   2        3.95     -206.37    207.25 o 
  13  13   2      681.48      790.42    120.45 o 
 -13  14   2      231.76        4.73    357.09 o 
 -12  14   2      426.77      490.71    340.00 o 
 -11  14   2      100.05       87.39    302.27 o 
 -10  14   2      381.85      301.25    181.66 o 
  -9  14   2      164.51      -56.61    121.31 o 
  -8  14   2      219.39       99.14    101.10 o 
  -7  14   2      471.86      283.89     93.39 o 
  -6  14   2       24.12     -166.13    166.13 o 
  -5  14   2      646.89      492.45    366.55 o 
  -4  14   2       58.91     -121.58    161.63 o 
  -3  14   2       50.24      -44.78    182.15 o 
  -2  14   2      863.05      817.32    190.48 o 
  -1  14   2      214.98       78.90    172.31 o 
   0  14   2      610.51      298.42    174.04 o 
   1  14   2       80.56      -27.48     68.59 o 
   2  14   2      284.98      174.16    174.07 o 
   3  14   2      211.99       14.17    308.13 o 
   4  14   2       24.27      -82.88     82.88 o 
   5  14   2      283.50      263.01     82.88 o 
   6  14   2      524.14      664.09    108.78 o 
   7  14   2      654.47      361.71    113.67 o 
   8  14   2      111.36      -54.20    106.90 o 
   9  14   2        8.55     -157.91    157.91 o 
  10  14   2      250.27      -16.19    160.86 o 
  11  14   2       42.62      -90.33     90.33 o 
  12  14   2      154.97      -18.65     85.45 o 
 -10  15   2       22.67      -58.69    342.26 o 
  -9  15   2      852.05      791.58    118.10 o 
  -8  15   2      591.36      816.73    107.04 o 
  -7  15   2      435.52      610.53    107.14 o 
  -6  15   2     1602.69     1730.22    134.09 o 
  -5  15   2       67.59     -240.68    240.68 o 
  -4  15   2     1673.60     1691.48    505.27 o 
  -3  15   2      549.59      461.60    197.01 o 
  -2  15   2      277.78      -87.98    180.97 o 
  -1  15   2     1701.19     2069.12    243.22 o 
   0  15   2       20.31     -203.04    249.01 o 
   1  15   2     2194.79     2446.22    261.97 o 
   2  15   2       39.92      -35.94    173.60 o 
   3  15   2      134.99      -19.99     89.13 o 
   4  15   2     1495.28     1774.26    129.15 o 
   5  15   2      155.58       65.26     84.88 o 
   6  15   2      546.44      537.58    100.71 o 
   7  15   2      280.18      158.70    137.48 o 
   8  15   2     1488.49     1767.84    131.63 o 
   9  15   2      500.93      642.20    115.27 o 
  -8  16   2        6.04      -51.92    104.59 o 
  -7  16   2      251.91      408.06    304.74 o 
  -6  16   2        3.53     -308.08    308.08 o 
  -5  16   2        1.68     -214.13    310.23 o 
  -4  16   2      311.79      324.20    332.69 o 
  -3  16   2       57.07     -181.13    181.13 o 
  -2  16   2        2.36     -298.03    298.03 o 
  -1  16   2       66.18      -73.62    201.13 o 
   0  16   2       33.58     -179.04    179.04 o 
   1  16   2      123.42      218.97    205.68 o 
   2  16   2        0.45       59.55    300.77 o 
   3  16   2        0.58     -131.24    257.23 o 
   4  16   2        2.35     -191.66    221.22 o 
   5  16   2      129.64      120.61    104.35 o 
   6  16   2      364.21      374.91    115.83 o 
   7  16   2       26.14     -106.53    106.53 o 
  -3  17   2      227.52       -5.91    310.87 o 
  -2  17   2      329.83      203.36    227.82 o 
  -1  17   2       47.34     -188.26    386.33 o 
   0  17   2       22.61     -200.56    200.56 o 
   1  17   2      170.14        8.71    282.39 o 
 -23   1   3     2281.19     2090.97    233.26 o 
 -22   1   3      271.92      322.89    129.21 o 
 -21   1   3     1736.11     1965.87    158.89 o 
 -20   1   3      170.37      183.83    107.63 o 
 -19   1   3     1441.43     1476.11    193.43 o 
 -18   1   3     1823.64     1715.05    160.33 o 
 -17   1   3      365.73      272.66    103.24 o 
 -16   1   3     6994.60     6484.22    252.93 o 
 -15   1   3    10127.90    10569.89    359.51 o 
 -14   1   3     1939.40     1991.25    192.09 o 
 -13   1   3     7470.32     7431.75    165.25 o 
 -12   1   3      197.19      158.93     49.58 o 
 -11   1   3     4589.08     4786.51    106.14 o 
 -10   1   3     2693.27     2560.33     79.07 o 
  -9   1   3    10147.09     9657.61    180.65 o 
  -8   1   3     4974.09     4700.17     88.86 o 
  -7   1   3     2544.94     3203.63     83.01 o 
  -6   1   3    21776.92    22033.87    289.41 o 
  -5   1   3       90.22       49.44     26.89 o 
  -4   1   3    60525.36    62606.86    637.54 o 
  -3   1   3    88553.85    93267.45    930.75 o 
  -2   1   3     8053.45    10044.52     96.39 o 
  -1   1   3    56847.76    64794.22    749.06 o 
   0   1   3    36451.54    37151.86    569.61 o 
   1   1   3    23597.54    29909.35    363.04 o 
   2   1   3    37676.70    43471.13    520.28 o 
   3   1   3      806.17     1222.74     93.30 o 
   4   1   3    22819.54    23676.61    281.54 o 
   5   1   3     3207.45     3712.73     85.44 o 
   6   1   3     3811.08     3984.58     82.17 o 
   7   1   3      144.09       37.76     40.14 o 
   8   1   3    14945.68    14254.30    249.70 o 
   9   1   3     2830.40     2910.76    116.38 o 
  10   1   3    10791.12    11009.54    212.12 o 
  11   1   3    12500.17    12277.74    470.28 o 
  12   1   3     2048.71     2120.25    136.94 o 
  13   1   3     4411.84     4299.26    191.47 o 
  14   1   3     3539.49     3535.62    293.67 o 
  15   1   3     1363.70     1344.10    134.26 o 
  16   1   3     3885.70     3797.43    196.62 o 
  17   1   3      765.21      681.91    138.79 o 
  18   1   3     3697.81     3081.88    189.94 o 
  19   1   3      908.97      899.19    154.22 o 
  20   1   3     1165.33     1045.76    159.57 o 
 -23   2   3       56.85       36.98    188.87 o 
 -22   2   3      227.24      223.81    117.41 o 
 -21   2   3      223.55      194.67    118.92 o 
 -20   2   3       23.70      -96.87     96.87 o 
 -19   2   3        1.71      -60.58    126.57 o 
 -18   2   3      262.01      241.53    127.38 o 
 -17   2   3     6101.28     5929.97    205.85 o 
 -16   2   3     2289.48     2338.22    228.32 o 
 -15   2   3      514.50      544.30     99.92 o 
 -14   2   3     1828.96     1614.82    100.83 o 
 -13   2   3      557.66      670.36    101.83 o 
 -12   2   3     1230.91     1367.27     87.30 o 
 -11   2   3      210.38      177.74     43.71 o 
 -10   2   3      787.50      745.99     70.61 o 
  -9   2   3       13.79       61.46     36.80 o 
  -8   2   3      426.54      489.08     72.29 o 
  -7   2   3      756.56      660.40     46.03 o 
  -6   2   3      221.35      210.71     31.41 o 
  -5   2   3        2.81       -2.78     25.51 o 
  -4   2   3       14.46       54.26     27.04 o 
  -3   2   3    36805.86    40095.53    321.38 o 
  -2   2   3     3506.92     3694.75     55.57 o 
  -1   2   3    18894.75    18465.41    233.40 o 
   0   2   3      849.23      898.51     31.79 o 
   1   2   3    28953.43    32112.14    392.73 o 
   2   2   3     3945.44     3879.24     82.59 o 
   3   2   3     1394.14     1379.07     57.44 o 
   4   2   3     3502.74     3898.19     79.40 o 
   5   2   3    33815.93    34240.66    427.98 o 
   6   2   3    12248.04    13269.43    206.48 o 
   7   2   3     2512.19     2573.10    101.72 o 
   8   2   3     9635.81     9416.21    180.07 o 
   9   2   3     5300.46     5051.38    218.11 o 
  10   2   3     1505.46     1296.46     93.74 o 
  11   2   3      160.60      253.94     90.82 o 
  12   2   3       30.70      -62.58     98.20 o 
  13   2   3       49.26      -20.45    126.79 o 
  14   2   3       60.59       -1.57    106.26 o 
  15   2   3      147.87      204.64    120.12 o 
  16   2   3      490.25      361.18    112.62 o 
  17   2   3      925.30      755.90    138.90 o 
  18   2   3        7.25       15.46    126.13 o 
  19   2   3        1.67      110.62    119.30 o 
  20   2   3       22.86     -115.63    128.44 o 
 -22   3   3       15.10      -50.03    118.55 o 
 -21   3   3      519.82      286.61    115.03 o 
 -20   3   3      352.18      542.25    120.98 o 
 -19   3   3     1083.20     1080.15    124.18 o 
 -18   3   3      137.31       92.30    101.58 o 
 -17   3   3      734.35      739.83    108.99 o 
 -16   3   3     1938.90     1942.63    135.12 o 
 -15   3   3      671.16      693.08    113.73 o 
 -14   3   3     1090.79     1139.01     98.04 o 
 -13   3   3      452.93      411.78     77.19 o 
 -12   3   3     3676.81     3633.22    125.33 o 
 -11   3   3     2915.50     3060.49    145.75 o 
 -10   3   3     3214.15     2947.44    139.36 o 
  -9   3   3      149.01      168.74     52.65 o 
  -8   3   3    11471.79    10754.38    147.65 o 
  -7   3   3       40.99       31.97     27.82 o 
  -6   3   3      643.65      855.23     32.09 o 
  -5   3   3       87.18      117.03     23.93 o 
  -4   3   3     2769.19     2914.95     50.51 o 
  -3   3   3      236.44      200.77     15.81 o 
  -2   3   3     1327.56     1357.57     40.26 o 
  -1   3   3     9664.06     9681.60    207.18 o 
   0   3   3     2351.69     2873.11     52.59 o 
   1   3   3     3785.59     4365.03    156.75 o 
   2   3   3     7433.18     8047.98    124.91 o 
   3   3   3        9.35      123.66     49.60 o 
   4   3   3    20019.67    22692.92    298.58 o 
   5   3   3     9969.73    11556.40    151.72 o 
   6   3   3     5911.99     5977.49    134.81 o 
   7   3   3      145.28      327.01     61.44 o 
   8   3   3    12686.72    12463.79    518.76 o 
   9   3   3      557.18      564.88    106.52 o 
  10   3   3     5197.06     5094.45    155.91 o 
  11   3   3     9924.25     9109.62    205.02 o 
  12   3   3      741.82      765.50    105.63 o 
  13   3   3     3330.64     3431.92    233.85 o 
  14   3   3      542.05      626.24    118.68 o 
  15   3   3      282.90      125.72    144.69 o 
  16   3   3      673.94      629.39    125.64 o 
  17   3   3      117.52      244.46    117.66 o 
  18   3   3      588.84      458.27    131.91 o 
  19   3   3      430.86      436.21    128.95 o 
  20   3   3      178.84      320.24    146.39 o 
 -22   4   3     2586.09     2486.73    178.32 o 
 -21   4   3      493.56      689.67    133.00 o 
 -20   4   3     1284.31     1570.02    168.66 o 
 -19   4   3     2748.18     2868.72    287.12 o 
 -18   4   3       76.17       29.05     99.71 o 
 -17   4   3     1180.94     1155.26    121.34 o 
 -16   4   3     1196.99     1106.54    110.42 o 
 -15   4   3     2337.68     2237.58    121.74 o 
 -14   4   3     1570.40     1498.66    101.17 o 
 -13   4   3      617.32      703.50     87.37 o 
 -12   4   3     9040.02     8349.89    317.39 o 
 -11   4   3       20.90        7.10     65.12 o 
 -10   4   3     9377.15     8906.45    155.42 o 
  -9   4   3     5716.68     6397.40    114.16 o 
  -8   4   3     2853.89     2653.66     56.18 o 
  -7   4   3     4990.70     4975.18     75.86 o 
  -6   4   3      884.75      760.71     31.65 o 
  -5   4   3    10987.60    11070.17    121.25 o 
  -4   4   3      333.64      391.48     23.78 o 
  -3   4   3      120.31       93.90     20.03 o 
  -2   4   3    20174.67    20020.55    193.62 o 
  -1   4   3        9.24       26.72     27.39 o 
   0   4   3     8857.92     9525.89    119.18 o 
   1   4   3     8737.07     8707.69    114.97 o 
   2   4   3    10254.33    10263.21    131.83 o 
   3   4   3    24140.95    24337.06    269.01 o 
   4   4   3     2090.20     2150.93     59.59 o 
   5   4   3    11007.10    11612.44    182.23 o 
   6   4   3      278.28      241.50     34.22 o 
   7   4   3     5591.65     5967.39    138.39 o 
   8   4   3       43.84       23.96     63.87 o 
   9   4   3     2628.45     2408.96    114.72 o 
  10   4   3    10188.53     9877.02    316.82 o 
  11   4   3      563.53      693.49     94.40 o 
  12   4   3     8841.63     8718.33    209.96 o 
  13   4   3       43.86       -7.12    228.10 o 
  14   4   3     5909.80     6123.16    213.64 o 
  15   4   3     5385.19     5511.37    218.48 o 
  16   4   3      941.31      743.57    126.71 o 
  17   4   3     2325.79     2410.08    232.67 o 
  18   4   3      203.75      -58.96    143.61 o 
  19   4   3      290.98      391.94    140.27 o 
  20   4   3      866.98      908.23    157.44 o 
 -22   5   3       49.39      -15.16    183.28 o 
 -21   5   3      142.13       72.80    135.23 o 
 -20   5   3        5.42     -105.74    105.74 o 
 -19   5   3       48.39      -24.43    263.25 o 
 -18   5   3      629.28      603.45    108.22 o 
 -17   5   3       85.74      -20.02     89.98 o 
 -16   5   3       23.41       32.37     78.78 o 
 -15   5   3      501.69      569.16     93.93 o 
 -14   5   3     1006.11     1138.23    100.46 o 
 -13   5   3      299.62      175.50     47.83 o 
 -12   5   3     1523.71     1587.11     68.91 o 
 -11   5   3       28.99       76.15     37.51 o 
 -10   5   3     6468.14     6210.76     98.29 o 
  -9   5   3     4585.16     4350.03     79.15 o 
  -8   5   3      541.74      640.87     45.30 o 
  -7   5   3     1747.09     1676.56     48.64 o 
  -6   5   3        8.20       38.59     23.59 o 
  -5   5   3     8494.97     9625.98    117.16 o 
  -4   5   3     2775.25     2537.18    105.11 o 
  -3   5   3       43.06      166.86     18.96 o 
  -2   5   3    21252.70    21662.58    329.47 o 
  -1   5   3     6092.25     6048.02    250.63 o 
   0   5   3      981.21      954.41     33.90 o 
   1   5   3      339.46      178.88     23.76 o 
   2   5   3     3737.23     3679.87     70.53 o 
   3   5   3       35.65       42.28     91.96 o 
   4   5   3     1636.06     1413.51     69.82 o 
   5   5   3      625.75      543.88     38.57 o 
   6   5   3       40.19       54.54     43.27 o 
   7   5   3        8.40      -14.13     38.03 o 
   8   5   3       92.85       53.52     66.87 o 
   9   5   3      100.79      115.34     72.78 o 
  10   5   3     3040.06     2966.50    147.38 o 
  11   5   3      127.05      106.59     96.47 o 
  12   5   3      479.17      383.65     97.65 o 
  13   5   3       97.07       31.10    100.41 o 
  14   5   3      689.09      633.64    125.77 o 
  15   5   3      334.97       76.75    109.51 o 
  16   5   3      507.69      626.68    116.67 o 
  17   5   3        9.77      -23.01    111.45 o 
  18   5   3      240.36      235.34    123.58 o 
  19   5   3       12.79       25.49    122.99 o 
  20   5   3      111.60      232.04    138.08 o 
 -21   6   3     1028.18     1036.02    177.47 o 
 -20   6   3     1055.24     1050.27    135.75 o 
 -19   6   3     7621.31     8325.42    247.21 o 
 -18   6   3      368.27      182.49     98.10 o 
 -17   6   3     5123.08     4809.77    384.93 o 
 -16   6   3      595.05      599.87    116.99 o 
 -15   6   3     1810.52     1878.22    202.92 o 
 -14   6   3     1165.35     1152.41     73.08 o 
 -13   6   3      386.55      313.92     48.78 o 
 -12   6   3     4056.57     4324.00    102.31 o 
 -11   6   3      449.42      506.69     55.53 o 
 -10   6   3    10198.16    10396.41    154.70 o 
  -9   6   3     1632.52     1729.10     67.18 o 
  -8   6   3     2957.44     2865.65     64.94 o 
  -7   6   3    12981.75    12920.52    149.94 o 
  -6   6   3       14.81       61.94     25.63 o 
  -5   6   3    10176.15    10317.83    127.55 o 
  -4   6   3     2911.58     2831.18     69.43 o 
  -3   6   3      109.54      138.00     31.43 o 
  -2   6   3    22261.66    20154.29    236.06 o 
  -1   6   3     3653.24     3464.54     97.89 o 
   0   6   3    33601.33    31103.24    337.49 o 
   1   6   3    11721.77    11070.38    143.78 o 
   2   6   3    14082.20    13228.87    167.52 o 
   3   6   3     8297.08     8006.39    120.38 o 
   4   6   3      883.09      858.80     45.26 o 
   5   6   3      584.07      608.27     42.47 o 
   6   6   3      244.57      205.53     39.02 o 
   7   6   3     6626.82     6463.23    151.39 o 
   8   6   3      261.99      343.94     48.82 o 
   9   6   3     2919.34     3027.06     93.75 o 
  10   6   3     7644.50     7653.84    144.46 o 
  11   6   3     1116.61     1212.50     71.14 o 
  12   6   3     5029.38     4984.81    167.94 o 
  13   6   3     2544.64     2273.45    128.18 o 
  14   6   3     2966.81     2832.49    162.36 o 
  15   6   3     6394.26     6251.38    216.63 o 
  16   6   3        0.56       44.50    108.66 o 
  17   6   3     2380.52     2244.32    162.81 o 
  18   6   3      670.83      867.93    299.91 o 
  19   6   3      327.19      223.98    130.61 o 
 -21   7   3       55.86     -143.40    143.40 o 
 -20   7   3      502.88      697.96    159.63 o 
 -19   7   3     1152.67     1245.21    183.49 o 
 -18   7   3      235.49      153.07    138.45 o 
 -17   7   3      132.07       20.41    294.64 o 
 -16   7   3      633.83      651.54    128.97 o 
 -15   7   3      845.88      960.72    131.32 o 
 -14   7   3      647.20      711.29     60.85 o 
 -13   7   3       24.78      -55.37     55.37 o 
 -12   7   3      714.12      749.69     87.00 o 
 -11   7   3      773.90      742.99     52.86 o 
 -10   7   3       33.99       19.23     38.36 o 
  -9   7   3       24.82      -28.04     32.68 o 
  -8   7   3      514.27      477.92     53.02 o 
  -7   7   3      893.07      897.42     55.58 o 
  -6   7   3      248.34      337.19     32.51 o 
  -5   7   3      343.87      326.23     32.10 o 
  -4   7   3     5253.92     5248.73     80.72 o 
  -3   7   3      343.30      324.24     30.16 o 
  -2   7   3    11928.20    11607.63    160.05 o 
  -1   7   3    17283.47    16984.23    302.21 o 
   0   7   3     3730.49     3916.07    201.34 o 
   1   7   3    15944.75    15354.17    190.91 o 
   2   7   3    11676.09    10875.34    169.29 o 
   3   7   3     7078.86     7007.41    113.55 o 
   4   7   3     1186.64      976.81     61.21 o 
   5   7   3      591.10      434.68     72.35 o 
   6   7   3       12.90       83.19     41.06 o 
   7   7   3      657.36      561.78     66.56 o 
   8   7   3     1562.31     1653.32    143.30 o 
   9   7   3      140.75      165.42     47.08 o 
  10   7   3       90.97      101.95     48.97 o 
  11   7   3      228.32      114.73     48.98 o 
  12   7   3       33.55      -47.48     73.28 o 
  13   7   3      371.11      132.32     56.69 o 
  14   7   3       34.43       41.61     63.93 o 
  15   7   3      161.00      177.68     71.07 o 
  16   7   3       60.74      -33.60     93.10 o 
  17   7   3       42.63      -22.47     79.43 o 
  18   7   3       43.33       11.58    124.11 o 
  19   7   3        1.54      -91.40     91.40 o 
 -20   8   3      482.95      436.53    165.33 o 
 -19   8   3     1526.87     2083.01    208.22 o 
 -18   8   3       10.78      -23.33    129.10 o 
 -17   8   3     2512.04     2288.79    171.18 o 
 -16   8   3      287.61      255.00    117.42 o 
 -15   8   3      235.96       75.48    221.38 o 
 -14   8   3      618.53      581.47    115.35 o 
 -13   8   3     1440.44     1502.10     85.50 o 
 -12   8   3      974.91     1016.01     69.36 o 
 -11   8   3      144.84      166.70     86.80 o 
 -10   8   3     2409.27     2525.91    152.66 o 
  -9   8   3      152.08      109.19     44.98 o 
  -8   8   3     5742.11     5522.07    137.14 o 
  -7   8   3     2043.74     2217.39    121.52 o 
  -6   8   3     7147.97     7457.42    126.34 o 
  -5   8   3     8426.55     8163.24    132.79 o 
  -4   8   3     1711.17     1661.86     65.60 o 
  -3   8   3    11403.59    11342.24    139.84 o 
  -2   8   3     1092.46      921.15     68.77 o 
  -1   8   3      766.87      900.85     62.79 o 
   0   8   3     7252.67     6533.93    147.09 o 
   1   8   3      200.62      227.49     33.51 o 
   2   8   3     1091.05     1279.41     57.36 o 
   3   8   3     4713.21     4694.09     97.68 o 
   4   8   3       39.25      146.07     40.98 o 
   5   8   3     2232.15     2386.31    113.67 o 
   6   8   3       65.54      110.56     52.28 o 
   7   8   3       78.45      116.69     46.00 o 
   8   8   3      903.42      878.93     65.38 o 
   9   8   3        3.03       -5.43     44.35 o 
  10   8   3     1030.40      993.76     64.65 o 
  11   8   3      332.57      323.14     62.01 o 
  12   8   3     2593.95     2403.83     96.41 o 
  13   8   3     1252.05     1164.06     83.61 o 
  14   8   3      610.62      563.89     90.80 o 
  15   8   3      677.76      615.53    105.61 o 
  16   8   3      504.42      385.83     71.21 o 
  17   8   3      395.05      302.78    112.81 o 
  18   8   3      366.46      343.94     82.28 o 
 -19   9   3        4.84      226.81    148.45 o 
 -18   9   3      418.02      630.13    138.99 o 
 -17   9   3        5.27      191.82    117.74 o 
 -16   9   3      310.68      270.14    121.63 o 
 -15   9   3       47.21      150.65    110.40 o 
 -14   9   3     2348.06     2629.43    170.79 o 
 -13   9   3     3038.03     3466.28    168.30 o 
 -12   9   3      358.85      383.16     54.87 o 
 -11   9   3     1527.42     1644.84     83.20 o 
 -10   9   3     1883.15     1929.12    131.56 o 
  -9   9   3     1999.15     1977.33     86.58 o 
  -8   9   3      811.41      667.09    102.51 o 
  -7   9   3      692.98      685.16     51.93 o 
  -6   9   3     3559.83     3484.04     91.50 o 
  -5   9   3     1196.94     1328.98     62.33 o 
  -4   9   3     3678.29     3879.33    107.94 o 
  -3   9   3      199.44      285.03     74.66 o 
  -2   9   3     2331.24     2105.47     98.99 o 
  -1   9   3     2330.67     2527.27    107.94 o 
   0   9   3      620.49      768.45     69.37 o 
   1   9   3     9989.61     9724.93    302.19 o 
   2   9   3     1918.28     1890.67    159.76 o 
   3   9   3     2572.99     2518.25     98.38 o 
   4   9   3     1661.82     1707.96     89.02 o 
   5   9   3      985.29      796.69     92.93 o 
   6   9   3     1769.58     1805.78     83.05 o 
   7   9   3      491.53      478.37     50.97 o 
   8   9   3       24.58       25.05     78.09 o 
   9   9   3     1947.78     2010.37     86.13 o 
  10   9   3      487.88      510.69     81.90 o 
  11   9   3      302.31      403.67     57.92 o 
  12   9   3       84.20       39.73     50.84 o 
  13   9   3     3900.42     4068.21    121.31 o 
  14   9   3      297.44      278.27    120.17 o 
  15   9   3      434.88      521.17     72.84 o 
  16   9   3     1350.98     1440.81     93.95 o 
  17   9   3        2.13      -38.86     64.28 o 
 -18  10   3        0.43       -5.64    161.67 o 
 -17  10   3      140.80        1.21    284.91 o 
 -16  10   3      123.46       87.93    107.84 o 
 -15  10   3        4.35      -77.38    292.28 o 
 -14  10   3      201.68       86.76    193.43 o 
 -13  10   3       79.95       18.68    200.42 o 
 -12  10   3      171.23       85.59     52.94 o 
 -11  10   3       26.88      -27.50     53.97 o 
 -10  10   3        6.28       29.49     48.47 o 
  -9  10   3     4525.31     4551.37    120.59 o 
  -8  10   3     7034.48     7254.74    277.81 o 
  -7  10   3     1001.82      998.65     62.39 o 
  -6  10   3     5193.71     4971.98    111.44 o 
  -5  10   3     1720.96     1818.31     95.85 o 
  -4  10   3      349.56      322.28    100.78 o 
  -3  10   3     1265.90     1040.54     80.02 o 
  -2  10   3       40.61       14.24     57.49 o 
  -1  10   3      250.38      261.13    108.27 o 
   0  10   3       17.38      -75.72     95.45 o 
   1  10   3     3066.00     2813.17    118.92 o 
   2  10   3     1548.37     1571.73    132.54 o 
   3  10   3      309.21      324.06    116.18 o 
   4  10   3      286.04      199.14     58.57 o 
   5  10   3    11185.40    10697.30    246.71 o 
   6  10   3     1703.88     1972.68    109.66 o 
   7  10   3        0.18       60.45     55.95 o 
   8  10   3       31.09       30.95     57.31 o 
   9  10   3       14.97       56.70     65.48 o 
  10  10   3      261.47      255.00    275.35 o 
  11  10   3      527.94      398.45     96.15 o 
  12  10   3       94.94      158.35     73.79 o 
  13  10   3        0.83      -53.16     80.19 o 
  14  10   3       76.64       19.36    264.54 o 
  15  10   3       80.10       83.85     74.28 o 
  16  10   3        0.94      -26.23     71.48 o 
 -17  11   3      117.41      139.67    233.91 o 
 -16  11   3      765.47      919.64    308.45 o 
 -15  11   3      712.82     1002.23    129.29 o 
 -14  11   3     1072.68     1247.41    162.21 o 
 -13  11   3     2670.43     2850.18    164.55 o 
 -12  11   3      222.13      345.73    180.37 o 
 -11  11   3     1366.84     1358.97     88.31 o 
 -10  11   3      631.73      602.83    189.16 o 
  -9  11   3     2664.52     2784.23    101.14 o 
  -8  11   3     2681.75     2586.74    241.54 o 
  -7  11   3     2857.76     3072.99    106.08 o 
  -6  11   3     9614.57    10113.59    193.96 o 
  -5  11   3       60.61      127.20     48.35 o 
  -4  11   3     4285.21     4399.36    156.70 o 
  -3  11   3     4892.43     4708.73    307.54 o 
  -2  11   3      319.77      240.45     67.37 o 
  -1  11   3     4449.26     4544.09    199.35 o 
   0  11   3      462.44      426.48     77.67 o 
   1  11   3     2660.96     2596.20    115.94 o 
   2  11   3       88.37      114.96    124.79 o 
   3  11   3        5.67      -61.32     61.32 o 
   4  11   3     1148.29     1190.92     89.99 o 
   5  11   3      587.02      497.22     77.99 o 
   6  11   3     7967.69     7866.80    209.98 o 
   7  11   3      705.65      727.30    134.64 o 
   8  11   3     1373.97     1359.58    103.36 o 
   9  11   3     4379.54     4576.51    167.63 o 
  10  11   3       68.42       23.81     71.72 o 
  11  11   3     3026.67     2742.32    146.97 o 
  12  11   3      437.10      466.03     90.41 o 
  13  11   3     1146.46     1022.15    312.27 o 
  14  11   3     1098.74     1184.50    296.36 o 
  15  11   3      345.06      277.64    235.46 o 
 -16  12   3       54.58       16.34    311.73 o 
 -15  12   3      185.62     -287.44    287.44 o 
 -14  12   3      818.10      186.93    311.41 o 
 -13  12   3       15.71      -97.07    277.66 o 
 -12  12   3      622.10      623.79    336.99 o 
 -11  12   3      813.49      862.42    313.13 o 
 -10  12   3      391.30      347.44     80.10 o 
  -9  12   3      173.87      246.47     81.30 o 
  -8  12   3       27.58      -49.90     92.61 o 
  -7  12   3     1517.58     1488.57    150.92 o 
  -6  12   3       26.77       61.49     68.35 o 
  -5  12   3      492.98      420.48    111.39 o 
  -4  12   3        5.40       -0.84    139.43 o 
  -3  12   3      317.02      195.73    149.94 o 
  -2  12   3       57.11      -68.00    131.02 o 
  -1  12   3     1011.20      926.12     89.07 o 
   0  12   3     1806.96     1843.74    110.96 o 
   1  12   3      550.17      499.98    149.74 o 
   2  12   3       13.74      -57.57     57.57 o 
   3  12   3       62.31      148.05     71.76 o 
   4  12   3       92.09       -7.97     95.40 o 
   5  12   3      160.37       68.41    115.29 o 
   6  12   3       58.63       14.94     64.44 o 
   7  12   3     1850.24     2081.72    123.83 o 
   8  12   3      558.06      487.17     80.99 o 
   9  12   3      172.91      274.14     82.71 o 
  10  12   3      233.05      211.36     85.68 o 
  11  12   3       57.87     -101.96    101.96 o 
  12  12   3      247.12      218.63    104.54 o 
  13  12   3        5.10      -90.94     90.94 o 
  14  12   3       27.16     -207.15    310.28 o 
 -15  13   3      157.35      432.88    371.28 o 
 -14  13   3      311.21      158.45    353.22 o 
 -13  13   3      598.85      345.38    357.85 o 
 -12  13   3      166.62     -272.28    272.28 o 
 -11  13   3      242.47      438.79    304.85 o 
 -10  13   3        5.48      -75.21     75.21 o 
  -9  13   3       15.27     -103.57    103.57 o 
  -8  13   3     1133.61     1193.08    107.97 o 
  -7  13   3      555.05      519.86    340.49 o 
  -6  13   3     3390.52     3477.23    160.40 o 
  -5  13   3      117.35      157.22     69.06 o 
  -4  13   3     1333.95     1360.74    197.84 o 
  -3  13   3     1461.00     1326.90    203.33 o 
  -2  13   3      143.94      283.04    160.36 o 
  -1  13   3     3329.79     3346.62    298.34 o 
   0  13   3       22.44      -73.00     73.00 o 
   1  13   3      146.68       27.03     70.12 o 
   2  13   3      355.18      265.61     81.06 o 
   3  13   3        2.42       35.76     76.82 o 
   4  13   3      467.36      327.71     86.51 o 
   5  13   3      561.60      353.80     82.55 o 
   6  13   3     1906.33     1865.91    126.69 o 
   7  13   3        1.40       -4.84     70.17 o 
   8  13   3      958.53      928.38    103.91 o 
   9  13   3      652.28      441.42    143.18 o 
  10  13   3       54.20      -66.43     66.43 o 
  11  13   3     1326.70     1140.59    115.26 o 
  12  13   3        0.17     -153.82    213.48 o 
  13  13   3      458.80      577.52    109.40 o 
 -13  14   3       13.84     -327.10    327.10 o 
 -12  14   3      892.78      731.71    385.04 o 
 -11  14   3        2.25     -284.21    284.21 o 
 -10  14   3      690.20      520.16    326.57 o 
  -9  14   3       21.78      -16.21     87.04 o 
  -8  14   3       20.53      -86.06    267.98 o 
  -7  14   3      498.49      512.84     90.42 o 
  -6  14   3      293.19      485.24     95.51 o 
  -5  14   3     2944.99     2997.24    244.52 o 
  -4  14   3      442.65      561.49    341.51 o 
  -3  14   3     2046.45     2179.18    232.06 o 
  -2  14   3     1369.37     1134.83    263.57 o 
  -1  14   3      348.41      169.24    165.99 o 
   0  14   3      573.13      658.78     87.48 o 
   1  14   3      950.46      741.77    108.33 o 
   2  14   3      835.08      907.16    237.35 o 
   3  14   3      696.96      572.90     94.64 o 
   4  14   3      963.35      983.79    107.41 o 
   5  14   3      156.49      113.07    174.19 o 
   6  14   3      316.13       16.31    269.54 o 
   7  14   3      585.33      370.99     99.68 o 
   8  14   3      108.43      216.18     86.20 o 
   9  14   3     1017.27     1150.59    156.62 o 
  10  14   3       78.40      -78.01     78.01 o 
  11  14   3       73.62     -168.71    168.71 o 
 -10  15   3      256.51      288.41    356.88 o 
  -9  15   3      134.59      281.31    318.29 o 
  -8  15   3        0.43       44.64    108.57 o 
  -7  15   3      334.71      127.14    181.45 o 
  -6  15   3      148.26      -79.55    276.47 o 
  -5  15   3      153.99       92.23    286.15 o 
  -4  15   3      177.11     -161.98    166.86 o 
  -3  15   3       57.56     -161.62    161.62 o 
  -2  15   3        1.59     -172.43    173.63 o 
  -1  15   3       17.73     -157.11    157.11 o 
   0  15   3       34.73     -103.61    178.58 o 
   1  15   3      124.39       31.89     84.23 o 
   2  15   3        4.07     -161.13    161.13 o 
   3  15   3        1.72      -85.63     89.06 o 
   4  15   3       60.75      -12.38    111.63 o 
   5  15   3       59.27       84.22    152.96 o 
   6  15   3      110.06       43.26    123.03 o 
   7  15   3        0.67      -91.65    160.70 o 
   8  15   3       22.31      -94.14     94.14 o 
   9  15   3       11.26      -99.65     99.65 o 
  -7  16   3      393.30      405.14    356.77 o 
  -6  16   3      390.65       33.75    311.84 o 
  -5  16   3     1671.85     1360.23    405.25 o 
  -4  16   3      318.03     -306.46    306.46 o 
  -3  16   3     1015.14      739.87    278.78 o 
  -2  16   3      569.10      598.76    226.16 o 
  -1  16   3      143.49      -21.13    341.29 o 
   0  16   3      452.74      294.59    200.75 o 
   1  16   3      428.54      461.79    285.83 o 
   2  16   3      575.02      479.45    109.99 o 
   3  16   3      158.79       90.90    300.98 o 
   4  16   3       67.66      -12.62     99.78 o 
   5  16   3     1193.78     1217.22    133.17 o 
   6  16   3        1.95      -67.18     95.88 o 
  -2  17   3       68.40     -205.42    205.42 o 
  -1  17   3       87.39     -213.91    213.91 o 
   0  17   3      129.95       98.57    308.40 o 
 -23   0   4        5.83      200.15    165.54 o 
 -22   0   4     3022.62     2914.37    240.03 o 
 -21   0   4      716.91      715.05    184.03 o 
 -20   0   4      791.32      739.99    173.92 o 
 -19   0   4     1414.92     1348.19    187.15 o 
 -18   0   4      515.90      510.92    143.29 o 
 -17   0   4     4281.32     4359.08    244.98 o 
 -16   0   4      775.07      603.58    139.10 o 
 -15   0   4    16341.03    15679.35    438.90 o 
 -14   0   4     6812.83     6181.85    253.26 o 
 -13   0   4    11120.88     9812.79    232.94 o 
 -12   0   4    11157.37    10257.43    231.33 o 
 -11   0   4      455.10      368.49     72.65 o 
 -10   0   4    20342.77    19310.23    431.59 o 
  -9   0   4       15.38       52.11     50.02 o 
  -8   0   4     5012.02     4819.37    124.92 o 
  -7   0   4    11105.16    11070.67    202.60 o 
  -6   0   4     2330.62     2234.12    104.86 o 
  -5   0   4    14196.02    16306.59    262.21 o 
  -4   0   4    20907.35    24781.11    369.94 o 
  -3   0   4     3831.06     5157.63    100.36 o 
  -2   0   4    15160.28    18143.92    350.16 o 
  -1   0   4    14881.54    14174.23    338.93 o 
   0   0   4    24998.52    24823.73    551.87 o 
   1   0   4    44415.44    46063.41    984.86 o 
   2   0   4    22065.61    22632.90    508.34 o 
   3   0   4     5435.23     5739.71    127.37 o 
   4   0   4      834.98     1120.81     66.78 o 
   5   0   4    19657.50    20988.48    677.00 o 
   6   0   4     2308.56     2729.72    102.66 o 
   7   0   4    29655.27    29091.84    472.18 o 
   8   0   4     4658.51     4403.35    237.94 o 
   9   0   4     9877.54    10559.54    341.94 o 
  10   0   4    11711.77    11668.44    376.23 o 
  11   0   4     1562.61     1610.58    187.15 o 
  12   0   4     4644.98     4428.20    262.50 o 
  13   0   4        7.22      118.35    145.01 o 
  14   0   4     3860.40     3826.24    262.71 o 
  15   0   4      206.02      175.00    168.12 o 
  16   0   4       86.74      100.61    175.97 o 
  17   0   4     3184.22     2873.31    249.49 o 
  18   0   4      186.90       76.11    183.38 o 
  19   0   4     5519.19     6476.39    377.30 o 
  20   0   4      599.04      431.80    197.04 o 
 -23   1   4      234.18      137.01    114.13 o 
 -22   1   4      449.17      212.84    161.94 o 
 -21   1   4       57.33      -55.11    121.36 o 
 -20   1   4      264.29      212.09    112.12 o 
 -19   1   4      236.27      196.18    107.43 o 
 -18   1   4      289.06      254.79     92.26 o 
 -17   1   4      857.45      964.86    137.75 o 
 -16   1   4       61.95       -1.72    107.65 o 
 -15   1   4      353.88      228.67     95.77 o 
 -14   1   4      154.16      127.23     73.02 o 
 -13   1   4      241.66      309.82     58.12 o 
 -12   1   4     1135.28     1136.13     64.83 o 
 -11   1   4      290.29      302.42     47.47 o 
 -10   1   4     2054.85     2017.41     79.78 o 
  -9   1   4      366.16      374.91     40.31 o 
  -8   1   4     8575.21     8571.23    125.73 o 
  -7   1   4      818.88     1001.49     57.61 o 
  -6   1   4     2825.71     2876.32     68.22 o 
  -5   1   4     4923.90     4895.37     78.75 o 
  -4   1   4      944.27      894.45     36.71 o 
  -3   1   4    37601.25    43130.79    380.36 o 
  -2   1   4    66962.09    72697.47    721.18 o 
  -1   1   4     1042.96     1014.25     35.85 o 
   0   1   4      124.83       60.11     33.56 o 
   1   1   4       79.15       24.00     31.78 o 
   2   1   4    11433.87    13387.87    194.32 o 
   3   1   4     1266.68     1404.76     54.22 o 
   4   1   4    17732.80    18654.52    249.27 o 
   5   1   4     3845.31     4631.04     85.79 o 
   6   1   4     4830.45     4668.10     91.20 o 
   7   1   4     8460.43     8462.22    152.81 o 
   8   1   4      876.81      985.69    102.94 o 
   9   1   4      643.78      583.48     73.35 o 
  10   1   4      141.15      178.12    136.79 o 
  11   1   4      363.53      316.02    107.78 o 
  12   1   4     8785.13     8239.16    241.65 o 
  13   1   4      781.35      751.87    121.57 o 
  14   1   4      100.06      101.16    148.45 o 
  15   1   4      317.09      164.83    125.34 o 
  16   1   4      571.37      821.61    125.50 o 
  17   1   4        1.79     -120.50    120.50 o 
  18   1   4       98.07      -49.67    156.08 o 
  19   1   4       50.29      110.01    125.00 o 
  20   1   4       49.45      189.32    142.74 o 
 -23   2   4        0.82      150.06    186.07 o 
 -22   2   4      803.15      653.04    142.54 o 
 -21   2   4       37.02      177.72    111.47 o 
 -20   2   4      453.46      535.07    112.55 o 
 -19   2   4       23.66       66.72    102.55 o 
 -18   2   4       53.86      -16.87     97.52 o 
 -17   2   4     6513.71     6664.87    422.29 o 
 -16   2   4     2692.48     2748.04    223.32 o 
 -15   2   4     8322.00     8410.24    188.03 o 
 -14   2   4     2877.82     2758.11    127.30 o 
 -13   2   4     3674.86     3543.84    125.71 o 
 -12   2   4    12471.37    11604.94    174.18 o 
 -11   2   4       33.32      116.01     43.51 o 
 -10   2   4    19049.98    18283.31    226.65 o 
  -9   2   4    12753.43    12533.35    167.71 o 
  -8   2   4     3282.29     3165.15     73.75 o 
  -7   2   4    15497.83    15863.04    190.30 o 
  -6   2   4      148.01      183.54     32.00 o 
  -5   2   4    10808.63    12003.19    122.63 o 
  -4   2   4     3500.36     3685.66     58.86 o 
  -3   2   4     6532.17     7583.92     89.15 o 
  -2   2   4     6021.20     5477.99     75.63 o 
  -1   2   4     2328.69     2382.04     56.87 o 
   0   2   4     1142.77     1270.98     43.75 o 
   1   2   4      134.07       94.14     32.87 o 
   2   2   4    56639.30    60736.64    820.88 o 
   3   2   4    23727.43    23611.31    305.64 o 
   4   2   4     1210.40     1407.13    131.97 o 
   5   2   4    12662.38    13192.08    248.62 o 
   6   2   4     3526.80     3375.23     72.60 o 
   7   2   4     1798.02     1719.72     84.27 o 
   8   2   4     3862.34     3441.74    120.88 o 
   9   2   4      697.39      986.48     85.25 o 
  10   2   4     7139.35     7523.42    185.78 o 
  11   2   4      313.42      314.66     97.29 o 
  12   2   4     1065.58     1107.05    119.10 o 
  13   2   4       78.84       17.59    107.99 o 
  14   2   4      879.37      822.20    129.27 o 
  15   2   4      792.79      776.15    145.60 o 
  16   2   4       90.80      119.62    121.16 o 
  17   2   4     1109.89     1146.59    171.08 o 
  18   2   4       54.32       25.69    135.98 o 
  19   2   4     1250.66     1224.60    169.91 o 
  20   2   4      321.11      -62.83    145.21 o 
 -23   3   4     1231.80     1214.89    209.40 o 
 -22   3   4      523.26      292.97    155.65 o 
 -21   3   4        3.21      -34.23    104.10 o 
 -20   3   4      652.92      760.21    118.84 o 
 -19   3   4        9.71       14.75     93.45 o 
 -18   3   4      686.46      516.74    111.52 o 
 -17   3   4     2179.47     2081.38    222.51 o 
 -16   3   4     2765.45     2748.79    143.08 o 
 -15   3   4      870.14      967.44     95.13 o 
 -14   3   4      901.35      952.44    112.63 o 
 -13   3   4     3448.03     3580.25    130.80 o 
 -12   3   4      397.65      394.04     70.96 o 
 -11   3   4     3086.25     3088.89     89.34 o 
 -10   3   4      346.13      379.54     43.56 o 
  -9   3   4     4095.58     4314.30     88.80 o 
  -8   3   4     5738.60     5766.85     90.78 o 
  -7   3   4     3975.71     3900.44    103.75 o 
  -6   3   4       23.48       12.35     23.11 o 
  -5   3   4      131.53      208.92     46.53 o 
  -4   3   4     6373.02     6264.65     66.33 o 
  -3   3   4       12.76       36.17     25.92 o 
  -2   3   4        5.41       54.26     23.75 o 
  -1   3   4     6738.88     7093.88     92.49 o 
   0   3   4     3015.88     3413.45     61.37 o 
   1   3   4      111.74      158.53     36.89 o 
   2   3   4      429.92      471.33     30.97 o 
   3   3   4    12249.58    13035.96    191.22 o 
   4   3   4     8947.89     9503.40    180.68 o 
   5   3   4    12567.69    12961.40    360.67 o 
   6   3   4     8265.52     7699.42    153.35 o 
   7   3   4     5536.05     5497.15    137.42 o 
   8   3   4     4245.79     3892.43    219.18 o 
   9   3   4    26583.10    26351.56    381.57 o 
  10   3   4      386.96      466.28     82.50 o 
  11   3   4     3471.43     3174.30    140.90 o 
  12   3   4     1668.25     2007.86    144.36 o 
  13   3   4        2.00      -23.12    149.90 o 
  14   3   4      775.03      742.99    114.30 o 
  15   3   4       29.56     -106.58    106.58 o 
  16   3   4     1507.27     1489.59    147.05 o 
  17   3   4       30.58     -136.97    258.79 o 
  18   3   4      468.25      312.19    140.84 o 
  19   3   4       77.46       38.89    137.82 o 
  20   3   4      251.63      178.73    138.02 o 
 -22   4   4        0.57     -112.77    112.77 o 
 -21   4   4      160.95       77.34    160.00 o 
 -20   4   4        1.71     -100.79    100.79 o 
 -19   4   4      118.99       42.31    173.92 o 
 -18   4   4     1496.61     1603.40    245.03 o 
 -17   4   4       96.91      123.78    132.70 o 
 -16   4   4      897.76      767.41     95.11 o 
 -15   4   4       47.09       14.37    131.10 o 
 -14   4   4     3607.38     3688.92    142.21 o 
 -13   4   4       79.72       83.21     70.04 o 
 -12   4   4     1610.65     1587.17     89.73 o 
 -11   4   4     1236.04     1282.59     62.59 o 
 -10   4   4     1229.92     1248.58     78.81 o 
  -9   4   4     1359.69     1258.29     55.23 o 
  -8   4   4      663.28      546.12     29.41 o 
  -7   4   4        3.41       28.67     21.15 o 
  -6   4   4        3.67       46.98     32.65 o 
  -5   4   4     7799.96     8426.25    136.81 o 
  -4   4   4     6410.25     6014.39     65.88 o 
  -3   4   4        0.16      -20.03     28.98 o 
  -2   4   4      430.74      464.56     59.85 o 
  -1   4   4     7904.01     8429.65    138.57 o 
   0   4   4      977.68     1144.17     38.97 o 
   1   4   4     1629.45     1818.57     51.78 o 
   2   4   4     4521.15     4434.78     78.70 o 
   3   4   4     2267.02     2194.12     59.60 o 
   4   4   4      220.08      160.98     30.41 o 
   5   4   4     4788.11     4756.66    105.75 o 
   6   4   4      529.21      464.91     37.77 o 
   7   4   4     9815.53     9985.16    189.73 o 
   8   4   4     3315.95     3406.67    129.38 o 
   9   4   4        0.05       21.06     70.69 o 
  10   4   4     1803.23     1689.61    108.13 o 
  11   4   4     2384.24     2131.95    120.94 o 
  12   4   4      192.65      197.70    106.04 o 
  13   4   4     1499.66     1521.11    136.69 o 
  14   4   4     1008.93      938.16    129.02 o 
  15   4   4      726.60      604.17    217.19 o 
  16   4   4      274.71      397.07    151.35 o 
  17   4   4      149.79        9.27    120.30 o 
  18   4   4       65.73      -28.70    183.28 o 
  19   4   4        6.22      -64.03    134.07 o 
 -22   5   4       83.78        2.08    109.65 o 
 -21   5   4      771.72      646.63    123.13 o 
 -20   5   4     2230.25     2157.51    152.97 o 
 -19   5   4      900.26     1088.34    120.71 o 
 -18   5   4     4163.98     4029.57    212.41 o 
 -17   5   4      410.11      305.51     94.68 o 
 -16   5   4     4678.61     4805.27    165.26 o 
 -15   5   4      286.18      275.06     86.39 o 
 -14   5   4      876.10      981.79     60.71 o 
 -13   5   4    12467.59    12640.88    211.20 o 
 -12   5   4     5201.80     5151.30    258.97 o 
 -11   5   4    18421.54    18094.23    225.01 o 
 -10   5   4        2.15       29.00     28.55 o 
  -9   5   4    22401.80    22695.59    234.49 o 
  -8   5   4     4618.96     4325.91     73.37 o 
  -7   5   4     6131.10     6138.52    167.39 o 
  -6   5   4    24185.65    23269.59    350.79 o 
  -5   5   4        0.43        7.07     32.92 o 
  -4   5   4    14108.83    14000.38    131.30 o 
  -3   5   4    28024.39    27526.62    262.87 o 
  -2   5   4     2051.68     1969.79     67.93 o 
  -1   5   4    10497.69    10520.86    237.56 o 
   0   5   4       36.63       64.75     19.88 o 
   1   5   4     2170.41     2382.72     55.80 o 
   2   5   4     1519.78     1556.42     83.09 o 
   3   5   4     7237.04     7767.37    116.65 o 
   4   5   4     4018.25     4225.64     85.70 o 
   5   5   4     2603.77     2508.58     93.42 o 
   6   5   4    17656.49    17177.63    246.59 o 
   7   5   4     1467.40     1442.39     83.47 o 
   8   5   4     3374.87     3195.15    123.61 o 
   9   5   4     8684.39     8215.39    189.72 o 
  10   5   4       45.70      158.91     83.30 o 
  11   5   4     6436.42     6271.82    176.49 o 
  12   5   4      517.37      396.72     93.63 o 
  13   5   4      183.74      259.30     99.42 o 
  14   5   4     2348.74     2077.69    150.82 o 
  15   5   4     1688.52     1746.05    148.06 o 
  16   5   4     1325.13     1119.70    139.88 o 
  17   5   4      244.73      318.84    126.77 o 
  18   5   4     2042.55     2160.54    174.83 o 
  19   5   4      236.81      318.81    133.37 o 
 -21   6   4      192.39      269.06    148.45 o 
 -20   6   4      838.41     1056.99    181.77 o 
 -19   6   4       79.79      151.35    145.55 o 
 -18   6   4       25.24      207.37    101.15 o 
 -17   6   4      618.80      526.94     95.13 o 
 -16   6   4       23.47      -60.03    145.19 o 
 -15   6   4      826.46      880.10     98.67 o 
 -14   6   4       55.21      -30.46     77.06 o 
 -13   6   4     4533.43     4466.79    190.00 o 
 -12   6   4      262.17      327.93     65.61 o 
 -11   6   4      228.60      187.94     39.70 o 
 -10   6   4     2303.05     2306.81     78.28 o 
  -9   6   4     1298.54     1262.40     48.10 o 
  -8   6   4        0.44       49.11     44.16 o 
  -7   6   4      427.32      447.72     38.37 o 
  -6   6   4      235.69      232.17     27.89 o 
  -5   6   4     2456.73     2510.93     53.26 o 
  -4   6   4     8477.62     8297.54     89.95 o 
  -3   6   4        7.98       49.04     22.29 o 
  -2   6   4      426.02      413.49     42.70 o 
  -1   6   4      262.73      182.51     37.98 o 
   0   6   4     2124.51     2076.69     49.36 o 
   1   6   4     6041.48     5994.12    121.31 o 
   2   6   4      261.15      396.55     32.65 o 
   3   6   4     3740.03     3851.25     80.39 o 
   4   6   4       81.75      117.99     38.26 o 
   5   6   4       40.84       35.44     40.00 o 
   6   6   4      360.44      347.28     45.87 o 
   7   6   4      244.35      292.00     47.45 o 
   8   6   4        9.53       10.38     51.62 o 
   9   6   4      600.26      438.99     55.93 o 
  10   6   4      806.33      862.31     65.35 o 
  11   6   4       37.02      -20.44     77.84 o 
  12   6   4     1645.80     1539.23    118.87 o 
  13   6   4     1562.63     1754.55    134.87 o 
  14   6   4      355.71      443.63    108.50 o 
  15   6   4      255.47      116.55    109.01 o 
  16   6   4      761.65      648.11    171.88 o 
  17   6   4      606.31      728.10    128.20 o 
  18   6   4       58.67       34.95    125.07 o 
  19   6   4      355.78      312.99    138.71 o 
 -21   7   4      499.69      588.10    158.23 o 
 -20   7   4      401.78      210.58    135.98 o 
 -19   7   4      998.30     1162.11    163.39 o 
 -18   7   4      720.99      576.17    149.52 o 
 -17   7   4     1298.06     1595.88    145.75 o 
 -16   7   4     3630.48     3904.63    483.61 o 
 -15   7   4        3.16       -9.46     89.95 o 
 -14   7   4     4767.90     5097.46    202.35 o 
 -13   7   4     1812.35     1794.54    136.84 o 
 -12   7   4      381.54      403.71     70.50 o 
 -11   7   4    12711.24    12884.35    209.96 o 
 -10   7   4      842.87      832.18     55.29 o 
  -9   7   4     6965.67     6946.47    235.40 o 
  -8   7   4     3985.66     3573.18     95.99 o 
  -7   7   4       75.06      123.51     36.14 o 
  -6   7   4     3594.52     3243.08     78.28 o 
  -5   7   4      960.33     1083.64     52.11 o 
  -4   7   4        4.13       39.50     31.37 o 
  -3   7   4     1868.17     1854.80     73.31 o 
  -2   7   4     3480.34     3704.86    137.58 o 
  -1   7   4      758.59      911.71     59.82 o 
   0   7   4      106.29      112.65     26.80 o 
   1   7   4     5195.92     5879.39    163.39 o 
   2   7   4       36.50      137.12     31.02 o 
   3   7   4    13169.02    13609.87    179.78 o 
   4   7   4     5601.56     5787.51    107.77 o 
   5   7   4     4032.94     4091.06     91.94 o 
   6   7   4     9608.39     9641.46    252.45 o 
   7   7   4      954.95      945.67     58.33 o 
   8   7   4     6676.52     6569.57    130.11 o 
   9   7   4     1858.17     1825.97     78.79 o 
  10   7   4      117.12       13.13     49.95 o 
  11   7   4     1951.04     2084.75     96.23 o 
  12   7   4     1033.72      971.09     71.39 o 
  13   7   4     2761.95     2913.77    105.38 o 
  14   7   4     1687.99     1776.78    101.10 o 
  15   7   4      519.37      532.87     75.43 o 
  16   7   4      822.89      873.42     83.34 o 
  17   7   4      209.69      335.40    185.87 o 
  18   7   4      858.52      878.73     89.03 o 
 -20   8   4      907.62     1084.29    183.92 o 
 -19   8   4      384.25      238.96    144.90 o 
 -18   8   4        8.80     -106.10    106.10 o 
 -17   8   4      633.30      905.41    183.98 o 
 -16   8   4      394.38      264.87    294.26 o 
 -15   8   4     2529.90     2673.76    171.69 o 
 -14   8   4      429.26      391.31    110.49 o 
 -13   8   4     1164.64     1054.11    154.31 o 
 -12   8   4      556.60      652.48     87.46 o 
 -11   8   4     1426.47     1398.22     78.33 o 
 -10   8   4     1451.93     1499.05    109.87 o 
  -9   8   4     2839.96     3084.49    174.73 o 
  -8   8   4       14.06       -9.65     37.67 o 
  -7   8   4     5139.71     5356.15    106.40 o 
  -6   8   4      616.85      714.56     48.16 o 
  -5   8   4     1526.00     1649.92     66.29 o 
  -4   8   4     4214.58     3918.19    109.89 o 
  -3   8   4      129.73       96.97     67.37 o 
  -2   8   4     5911.77     5649.34    143.43 o 
  -1   8   4      387.72      337.24     51.72 o 
   0   8   4      721.57      661.36     58.04 o 
   1   8   4      352.10      345.76     71.59 o 
   2   8   4       94.02       84.60     45.91 o 
   3   8   4      366.50      329.37     43.78 o 
   4   8   4      160.67      145.68     39.29 o 
   5   8   4     1588.76     1607.06     81.64 o 
   6   8   4       16.44       71.70     97.75 o 
   7   8   4      858.45      877.93     62.16 o 
   8   8   4      593.69      589.33     55.86 o 
   9   8   4      247.75      250.96     53.38 o 
  10   8   4      619.10      727.45     64.02 o 
  11   8   4      573.38      577.53     60.20 o 
  12   8   4     2814.40     2865.05    130.41 o 
  13   8   4       95.32      104.22     70.50 o 
  14   8   4      888.70      810.20    123.11 o 
  15   8   4      679.78      553.58     72.49 o 
  16   8   4        3.15       33.87     66.10 o 
  17   8   4     1510.52     1772.26    103.62 o 
 -20   9   4       76.39       19.89    145.33 o 
 -19   9   4       62.73       99.54    145.44 o 
 -18   9   4      394.28      609.45    280.13 o 
 -17   9   4       84.39      -64.30    143.56 o 
 -16   9   4      135.22      152.62    107.82 o 
 -15   9   4       26.56       40.16    104.28 o 
 -14   9   4      271.35      327.18    109.18 o 
 -13   9   4       80.17      -30.27    249.98 o 
 -12   9   4      817.55      710.55    105.54 o 
 -11   9   4     7384.34     7775.49    157.03 o 
 -10   9   4      330.02      357.15    129.10 o 
  -9   9   4     1967.85     2132.16    202.37 o 
  -8   9   4     3506.45     3552.59    108.84 o 
  -7   9   4     1189.63     1079.77     79.61 o 
  -6   9   4       55.19       50.29     42.31 o 
  -5   9   4     3318.33     3219.11     88.10 o 
  -4   9   4     1169.71     1118.16     56.73 o 
  -3   9   4       24.17       67.07    107.33 o 
  -2   9   4     1111.14     1161.32     76.69 o 
  -1   9   4     1109.01     1102.02     92.86 o 
   0   9   4      329.82      363.12     62.53 o 
   1   9   4     2411.38     2411.19     98.29 o 
   2   9   4     1942.71     2008.74     97.50 o 
   3   9   4       91.26       81.83     50.01 o 
   4   9   4     2077.48     2278.38    100.79 o 
   5   9   4      344.22      368.85     62.95 o 
   6   9   4      316.22      253.33     68.10 o 
   7   9   4     2579.32     2393.32    123.76 o 
   8   9   4        8.52      -74.62     89.92 o 
   9   9   4      352.04      413.12     62.43 o 
  10   9   4      385.72      413.07    107.61 o 
  11   9   4      595.74      508.32     60.19 o 
  12   9   4      464.25      408.62     61.13 o 
  13   9   4      797.62      717.23    122.23 o 
  14   9   4      250.89      150.75     66.58 o 
  15   9   4       15.24      -36.58     79.41 o 
  16   9   4      407.23      395.32    118.35 o 
  17   9   4       56.95      -72.23     72.23 o 
 -19  10   4      750.16      695.27    161.99 o 
 -18  10   4        0.35     -221.77    351.07 o 
 -17  10   4      664.39      926.52    170.65 o 
 -16  10   4        2.49      -88.91    288.46 o 
 -15  10   4     1344.92     1342.35    137.32 o 
 -14  10   4     1168.65     1143.05    126.46 o 
 -13  10   4     3072.26     3017.34    169.03 o 
 -12  10   4     1963.38     2116.64    222.89 o 
 -11  10   4      454.25      431.46     93.70 o 
 -10  10   4     2915.79     3022.06    146.82 o 
  -9  10   4     3892.71     4170.83    113.63 o 
  -8  10   4     1629.23     1696.24     89.85 o 
  -7  10   4     5767.85     6003.15    124.13 o 
  -6  10   4      180.22      293.51     49.22 o 
  -5  10   4     3598.69     3951.37     99.40 o 
  -4  10   4     2218.43     2655.53    232.72 o 
  -3  10   4     3367.57     3136.12    121.15 o 
  -2  10   4     2389.29     2408.57    109.09 o 
  -1  10   4       10.42       51.48     62.07 o 
   0  10   4     6928.70     7094.42    170.45 o 
   1  10   4      178.13      103.59     67.26 o 
   2  10   4       20.27      -43.73     58.93 o 
   3  10   4     3307.61     3246.44    123.98 o 
   4  10   4     4072.70     4110.72    148.15 o 
   5  10   4     4119.79     4262.25    216.87 o 
   6  10   4       22.93      117.52    119.00 o 
   7  10   4     5550.47     5921.65    558.05 o 
   8  10   4     2875.43     2805.72    177.55 o 
   9  10   4       33.90       -0.69     60.28 o 
  10  10   4     3898.05     4002.28    236.61 o 
  11  10   4        5.60      -53.71     59.19 o 
  12  10   4     3116.53     3239.73    141.69 o 
  13  10   4      187.99      109.90     97.98 o 
  14  10   4      852.87      866.66    140.23 o 
  15  10   4      556.72      599.60    104.05 o 
  16  10   4       27.78       27.30     88.04 o 
 -18  11   4      105.85      261.87    124.35 o 
 -17  11   4       34.51      -28.46    257.23 o 
 -16  11   4       26.19       83.28    211.17 o 
 -15  11   4      241.44      445.65    198.86 o 
 -14  11   4      132.94      131.09    317.16 o 
 -13  11   4       90.99        9.42    165.81 o 
 -12  11   4       30.34      142.48    257.55 o 
 -11  11   4       22.22        7.88    130.60 o 
 -10  11   4      411.05      523.47     61.75 o 
  -9  11   4      358.96      279.97    121.86 o 
  -8  11   4       36.46      -59.92     59.92 o 
  -7  11   4        3.66      -45.41     45.41 o 
  -6  11   4     1620.17     1752.79     76.03 o 
  -5  11   4      142.27       87.85     63.02 o 
  -4  11   4     1131.45     1152.94    166.94 o 
  -3  11   4        0.47       74.39     61.82 o 
  -2  11   4      340.31      394.60     70.18 o 
  -1  11   4       31.97      -61.92     70.49 o 
   0  11   4       44.24      -45.81     66.04 o 
   1  11   4     1037.29     1121.21    147.09 o 
   2  11   4      203.52      207.07    102.16 o 
   3  11   4       88.72        7.39     57.80 o 
   4  11   4      247.32      335.74     83.04 o 
   5  11   4      286.72      352.87     69.39 o 
   6  11   4       80.82       18.72     65.30 o 
   7  11   4      538.88      452.03     75.11 o 
   8  11   4      574.19      673.46    109.00 o 
   9  11   4      549.34      673.99     85.77 o 
  10  11   4      419.32      341.47     77.55 o 
  11  11   4        1.42      -72.81     72.81 o 
  12  11   4        7.55       98.47    174.95 o 
  13  11   4       60.45       48.56     74.13 o 
  14  11   4       66.71     -116.85    116.85 o 
  15  11   4      138.85      111.36     96.74 o 
 -16  12   4       24.30      163.93    109.21 o 
 -15  12   4      541.88      473.57    117.87 o 
 -14  12   4      386.21      517.78    109.12 o 
 -13  12   4     1710.90     2152.65    153.59 o 
 -12  12   4     1985.83     2027.77    140.03 o 
 -11  12   4      273.59      343.48    193.92 o 
 -10  12   4      242.54      275.22     85.28 o 
  -9  12   4     2647.11     2548.74    191.74 o 
  -8  12   4     1898.74     2197.34    194.39 o 
  -7  12   4     3397.01     3546.90    104.84 o 
  -6  12   4       15.09       99.90     68.22 o 
  -5  12   4     2631.10     2953.13    294.69 o 
  -4  12   4       26.29      -21.74    135.12 o 
  -3  12   4      792.59      836.35    206.71 o 
  -2  12   4     1416.93     1224.05    164.82 o 
  -1  12   4      483.50      461.08     80.91 o 
   0  12   4     3517.68     3693.68    142.24 o 
   1  12   4        6.56      -98.53     98.53 o 
   2  12   4     4213.75     4317.36    156.70 o 
   3  12   4        3.18      -20.87     70.76 o 
   4  12   4     2127.30     2232.98    174.52 o 
   5  12   4     3354.87     3306.62    213.91 o 
   6  12   4       29.80       -6.19     72.57 o 
   7  12   4     2507.73     2918.31    297.65 o 
   8  12   4      963.13     1191.09    101.60 o 
   9  12   4      483.58      465.24    221.65 o 
  10  12   4     1420.30     1442.14    117.32 o 
  11  12   4       69.95      -98.75    153.55 o 
  12  12   4      517.95      311.53    163.61 o 
  13  12   4      459.94      589.68    259.44 o 
  14  12   4      302.71      142.93     96.30 o 
 -15  13   4       71.66       25.15    319.36 o 
 -14  13   4        5.49     -146.51    341.40 o 
 -13  13   4      412.35      138.34    311.73 o 
 -12  13   4      226.54      208.32    333.88 o 
 -11  13   4      553.58       96.85    317.86 o 
 -10  13   4      510.43      278.95    317.11 o 
  -9  13   4      142.59     -205.10    258.09 o 
  -8  13   4       40.29       11.31    142.54 o 
  -7  13   4      205.34      256.29     84.39 o 
  -6  13   4     2015.19     1903.92    207.14 o 
  -5  13   4      376.02      102.27    144.91 o 
  -4  13   4     1029.95      879.17    257.45 o 
  -3  13   4      859.70      811.37    177.67 o 
  -2  13   4     1377.31     1671.83    205.20 o 
  -1  13   4     1513.69     1632.53    111.96 o 
   0  13   4       31.73       44.56     76.30 o 
   1  13   4     3774.40     4383.64    159.68 o 
   2  13   4     1515.74     1400.63    103.82 o 
   3  13   4      120.46       66.85     79.27 o 
   4  13   4      493.11      492.69     82.44 o 
   5  13   4      308.53      191.38     83.66 o 
   6  13   4      526.92      520.70    198.97 o 
   7  13   4      104.37     -146.36    206.60 o 
   8  13   4      550.45      334.23    185.91 o 
   9  13   4      477.68      467.61    244.17 o 
  10  13   4      685.13      484.42    265.56 o 
  11  13   4      246.60      125.29    116.25 o 
  12  13   4        0.73     -135.66    135.66 o 
 -13  14   4      106.63     -303.13    329.25 o 
 -12  14   4      331.20      430.51    368.17 o 
 -11  14   4       31.27     -302.49    302.49 o 
 -10  14   4        0.57     -175.86    307.11 o 
  -9  14   4      374.20      152.00    298.62 o 
  -8  14   4      111.84        0.75    307.00 o 
  -7  14   4     1570.15     1849.32    388.59 o 
  -6  14   4       59.94     -115.66    293.35 o 
  -5  14   4      482.51      258.82    177.19 o 
  -4  14   4       29.40     -145.63    145.63 o 
  -3  14   4      118.84      -62.27    160.64 o 
  -2  14   4      918.53      799.49    183.98 o 
  -1  14   4      268.63      272.44     78.98 o 
   0  14   4      515.22      417.30     82.66 o 
   1  14   4      416.06       87.69    127.51 o 
   2  14   4      613.85      429.74     88.67 o 
   3  14   4       67.32       55.64     75.75 o 
   4  14   4       73.64      -96.05    154.74 o 
   5  14   4      469.60      394.14     95.58 o 
   6  14   4      169.54       72.79     81.75 o 
   7  14   4       54.15     -129.97    136.14 o 
   8  14   4     1507.90     1819.91    143.13 o 
   9  14   4        0.88     -116.23    190.16 o 
  10  14   4      361.84      142.61    114.00 o 
 -10  15   4      743.50      593.80    352.26 o 
  -9  15   4      766.59      836.19    389.02 o 
  -8  15   4      174.61      129.96    295.93 o 
  -7  15   4        3.04       87.28    295.72 o 
  -6  15   4     1382.17     1370.11    346.88 o 
  -5  15   4      642.29      662.68    208.63 o 
  -4  15   4     1688.45     1682.78    403.26 o 
  -3  15   4     1087.43     1208.32    219.12 o 
  -2  15   4     1324.28     1427.05    224.31 o 
  -1  15   4     2553.45     2475.79    254.57 o 
   0  15   4        6.57      -80.02     80.02 o 
   1  15   4     1258.94     1107.86    118.51 o 
   2  15   4     1633.94     1855.32    146.57 o 
   3  15   4      491.24      479.23    105.85 o 
   4  15   4      669.96      646.24    109.60 o 
   5  15   4        2.17       20.43     91.71 o 
   6  15   4      570.17      470.96    117.06 o 
   7  15   4      232.52       88.48    254.28 o 
   8  15   4      161.57      -69.52    115.99 o 
  -8  16   4      507.81       90.83    332.69 o 
  -7  16   4      177.56     -140.60    317.21 o 
  -6  16   4       96.98      -25.05    300.98 o 
  -5  16   4      108.39      -20.96    329.36 o 
  -4  16   4        0.02       62.23    192.96 o 
  -3  16   4        2.13     -177.83    177.83 o 
  -2  16   4       99.91     -108.20    198.87 o 
  -1  16   4       10.19     -238.58    238.58 o 
   0  16   4      156.53       55.36    278.95 o 
   1  16   4      104.89      129.47     97.81 o 
   2  16   4      166.91      184.89     94.55 o 
   3  16   4        4.85     -198.78    220.58 o 
   4  16   4        0.01     -114.59    114.59 o 
   5  16   4       14.45      -99.54     99.54 o 
 -23   1   5     1280.75     1284.19    153.72 o 
 -22   1   5        3.82      118.50    115.55 o 
 -21   1   5     1327.52     1250.79    156.73 o 
 -20   1   5       33.31      -70.40    103.02 o 
 -19   1   5      140.62      201.78    181.40 o 
 -18   1   5      710.55      707.27    102.72 o 
 -17   1   5     2873.71     2877.32    153.84 o 
 -16   1   5    15239.90    14672.71    303.62 o 
 -15   1   5     3766.01     3744.41    189.94 o 
 -14   1   5      528.95      760.46     78.88 o 
 -13   1   5     3620.33     3427.69     99.57 o 
 -12   1   5        8.18       95.48     48.25 o 
 -11   1   5      990.53     1127.24     58.42 o 
 -10   1   5     1764.23     1938.37     72.25 o 
  -9   1   5     8642.02     8490.84    127.09 o 
  -8   1   5    16907.21    18426.92    218.26 o 
  -7   1   5     5804.80     6381.60     99.47 o 
  -6   1   5    12467.88    13059.71    159.47 o 
  -5   1   5      106.05      116.36     28.28 o 
  -4   1   5    63093.90    65425.93    574.58 o 
  -3   1   5     1456.91     1351.37     30.60 o 
  -2   1   5     5032.74     4756.09     80.93 o 
  -1   1   5    14970.08    14902.07    260.72 o 
   0   1   5     1307.33     1644.83     72.62 o 
   1   1   5     3626.06     3677.99     98.24 o 
   2   1   5       43.94       55.07     32.13 o 
   3   1   5    23742.88    26285.51    337.56 o 
   4   1   5    11651.29    12218.29    249.94 o 
   5   1   5     1374.53     1491.95     54.57 o 
   6   1   5    11320.19    12375.91    168.97 o 
   7   1   5      134.08      119.31     39.66 o 
   8   1   5      525.39      482.22     70.01 o 
   9   1   5       42.80       36.44     70.03 o 
  10   1   5      750.36      741.38    110.56 o 
  11   1   5      422.73      421.87    108.71 o 
  12   1   5        5.98      217.33    115.41 o 
  13   1   5      947.62     1126.61    137.86 o 
  14   1   5     1078.13     1035.79    127.95 o 
  15   1   5       96.06      -54.47    107.29 o 
  16   1   5     3111.42     3363.90    195.83 o 
  17   1   5       29.08       68.97    115.94 o 
  18   1   5     1391.74     1371.24    161.71 o 
  19   1   5     1994.50     2330.03    242.51 o 
 -23   2   5        0.01     -116.68    116.68 o 
 -22   2   5      703.37      798.65    134.50 o 
 -21   2   5      464.66      463.93    113.87 o 
 -20   2   5       15.35       22.97    103.74 o 
 -19   2   5     2041.61     1894.44    139.63 o 
 -18   2   5     2042.30     1831.63    128.56 o 
 -17   2   5      316.77      355.40    120.61 o 
 -16   2   5       76.20       47.48     85.49 o 
 -15   2   5     2876.43     2878.73    129.99 o 
 -14   2   5     9193.33     9048.21    191.16 o 
 -13   2   5     1008.57     1047.09     65.52 o 
 -12   2   5    18852.67    18546.90    239.98 o 
 -11   2   5      637.19      822.79     54.76 o 
 -10   2   5    14284.65    14336.68    190.07 o 
  -9   2   5    13817.50    13415.01    176.42 o 
  -8   2   5       51.04       63.06     31.73 o 
  -7   2   5    14345.86    13282.52    164.59 o 
  -6   2   5      339.26      301.32     17.34 o 
  -5   2   5    14993.75    15101.24    149.04 o 
  -4   2   5    17077.52    17990.43    172.79 o 
  -3   2   5    22714.44    22112.00    205.44 o 
  -2   2   5    18116.96    17778.70    232.48 o 
  -1   2   5      212.49      244.11     25.04 o 
   0   2   5     5266.18     4911.80    132.06 o 
   1   2   5        9.00      -15.80     34.10 o 
   2   2   5      288.78      244.28     37.49 o 
   3   2   5     3321.46     3776.82     86.38 o 
   4   2   5    16025.06    17771.82    245.72 o 
   5   2   5     9681.01     9346.69    153.42 o 
   6   2   5      913.87      959.82     48.05 o 
   7   2   5     8571.84     8535.44    135.34 o 
   8   2   5      842.78      897.29     80.00 o 
   9   2   5      168.56      231.35     74.04 o 
  10   2   5     5041.85     4724.98    183.98 o 
  11   2   5      813.15      898.06    192.57 o 
  12   2   5     1071.55     1029.26    132.48 o 
  13   2   5      185.02      188.20    116.20 o 
  14   2   5     1432.09     1263.38    189.40 o 
  15   2   5     1374.32     1219.34    196.44 o 
  16   2   5      254.54      209.34    121.00 o 
  17   2   5     1295.40     1508.10    163.53 o 
  18   2   5       79.45      -72.76    189.83 o 
  19   2   5     1282.09     1261.66    169.29 o 
 -23   3   5      728.41      616.69    198.76 o 
 -22   3   5       24.95     -109.75    112.90 o 
 -21   3   5      848.83     1027.87    153.45 o 
 -20   3   5       55.11      -43.95    101.98 o 
 -19   3   5        6.51      -84.69     84.69 o 
 -18   3   5     1536.43     1475.43    123.74 o 
 -17   3   5      185.39      355.40     90.40 o 
 -16   3   5     4267.68     4288.03    153.29 o 
 -15   3   5    15184.24    15001.08    264.68 o 
 -14   3   5     4494.67     4185.35    160.04 o 
 -13   3   5     7800.95     7750.18    172.31 o 
 -12   3   5      250.41      309.70     48.33 o 
 -11   3   5     6639.78     6819.53    151.93 o 
 -10   3   5      592.74      721.32     61.25 o 
  -9   3   5    19902.90    20110.64    204.95 o 
  -8   3   5     5073.50     5287.51     75.15 o 
  -7   3   5        0.64        9.25     17.33 o 
  -6   3   5    10221.19    10949.83    152.09 o 
  -5   3   5     5060.49     4919.48     63.53 o 
  -4   3   5     2702.55     2687.92     45.84 o 
  -3   3   5     2062.48     1893.01     60.19 o 
  -2   3   5    11370.05    10427.07    155.88 o 
  -1   3   5     7901.76     7757.16    222.28 o 
   0   3   5        1.82        1.98    117.60 o 
   1   3   5    12420.39    12520.49    160.48 o 
   2   3   5       57.72       45.99     36.75 o 
   3   3   5     4415.39     4325.85    134.46 o 
   4   3   5    15051.07    16476.41    258.38 o 
   5   3   5     2006.48     2362.01    127.81 o 
   6   3   5      901.36      952.85     93.16 o 
   7   3   5     1166.62     1215.78    118.85 o 
   8   3   5      180.99      175.60     70.63 o 
   9   3   5      221.20      334.67     90.18 o 
  10   3   5     2956.52     3019.51    138.67 o 
  11   3   5     8793.56     8645.12    264.49 o 
  12   3   5      308.80      169.87    105.89 o 
  13   3   5     6095.80     6583.65    232.09 o 
  14   3   5      807.33      904.88    214.50 o 
  15   3   5      317.61      486.18    121.95 o 
  16   3   5     1322.44     1731.12    161.48 o 
  17   3   5      564.28      731.23    165.22 o 
  18   3   5     2399.62     2203.65    173.77 o 
  19   3   5      251.40      404.26    145.96 o 
 -22   4   5     1031.94     1112.94    218.10 o 
 -21   4   5      479.13      411.27    118.23 o 
 -20   4   5      440.11      612.87    111.00 o 
 -19   4   5     2576.84     2806.99    153.85 o 
 -18   4   5      761.83      704.83    104.50 o 
 -17   4   5     2456.11     2437.40    137.17 o 
 -16   4   5        6.05       31.43     77.88 o 
 -15   4   5      536.38      446.99     87.22 o 
 -14   4   5     7090.58     7282.50    228.84 o 
 -13   4   5     1816.43     1827.96    134.93 o 
 -12   4   5     9808.45     9663.53    145.35 o 
 -11   4   5     1867.31     1829.04     57.03 o 
 -10   4   5     8443.71     8374.65    111.33 o 
  -9   4   5     9762.21     9451.56    116.11 o 
  -8   4   5     5646.07     5443.58     78.63 o 
  -7   4   5    10946.07    10266.42    129.49 o 
  -6   4   5        9.66       62.41     33.87 o 
  -5   4   5    29148.19    28302.50    268.61 o 
  -4   4   5      230.59      207.73     16.83 o 
  -3   4   5     7628.58     7184.12    109.71 o 
  -2   4   5     2129.36     1980.54     63.26 o 
  -1   4   5     3325.54     3547.61     62.07 o 
   0   4   5    13777.12    13755.93    166.44 o 
   1   4   5      288.02      282.06     28.67 o 
   2   4   5    17448.03    17964.69    209.51 o 
   3   4   5    27719.75    27870.07    306.21 o 
   4   4   5      882.96      925.41     57.20 o 
   5   4   5     5835.79     5862.04    119.57 o 
   6   4   5     2474.34     2591.82    129.10 o 
   7   4   5     1281.99     1389.82     85.44 o 
   8   4   5     4491.79     4316.55    144.81 o 
   9   4   5     3921.86     3807.86    144.52 o 
  10   4   5      324.36      418.97     89.23 o 
  11   4   5      171.25      243.25     90.68 o 
  12   4   5     2095.19     2043.94    139.88 o 
  13   4   5      218.98      312.02    107.49 o 
  14   4   5     2663.03     2207.14    148.84 o 
  15   4   5     1982.76     1829.75    170.59 o 
  16   4   5      268.47      535.17    132.59 o 
  17   4   5     2117.79     2211.56    171.40 o 
  18   4   5      485.94      490.98    147.64 o 
  19   4   5      505.53      521.16    144.45 o 
 -22   5   5       48.79       48.69    145.87 o 
 -21   5   5       28.51      -13.33    122.11 o 
 -20   5   5      562.32      502.47    110.26 o 
 -19   5   5        1.60      -13.46     93.10 o 
 -18   5   5      323.31      251.25     98.19 o 
 -17   5   5      278.87      121.61     86.71 o 
 -16   5   5       41.83      -56.66     80.88 o 
 -15   5   5      799.34      742.81     91.77 o 
 -14   5   5     2405.81     2495.59    146.27 o 
 -13   5   5      552.57      794.16    147.69 o 
 -12   5   5     1070.29     1056.07     58.13 o 
 -11   5   5     1060.17     1117.95     92.94 o 
 -10   5   5       49.14        4.27     41.78 o 
  -9   5   5      964.42     1041.20     42.06 o 
  -8   5   5      567.49      451.01     44.35 o 
  -7   5   5      151.39      166.87     24.05 o 
  -6   5   5      518.57      586.19     28.45 o 
  -5   5   5     1395.21     1324.71     33.70 o 
  -4   5   5     1103.75     1150.18     49.61 o 
  -3   5   5     1391.93     1771.00     68.67 o 
  -2   5   5      456.21      435.97     41.22 o 
  -1   5   5      441.50      468.91     38.48 o 
   0   5   5     4720.07     4794.23    143.68 o 
   1   5   5     2386.24     2131.51     91.34 o 
   2   5   5        7.71       19.52     27.08 o 
   3   5   5     3645.33     3075.85     72.05 o 
   4   5   5      122.16      140.82     32.56 o 
   5   5   5      331.06      326.50     37.77 o 
   6   5   5      978.06      967.51     94.72 o 
   7   5   5        0.32      -76.83     86.66 o 
   8   5   5      110.96       45.08     72.25 o 
   9   5   5     2400.44     2319.33    113.56 o 
  10   5   5      323.83      229.24     83.23 o 
  11   5   5      380.86      371.38    100.35 o 
  12   5   5       67.47      -20.72     95.00 o 
  13   5   5      269.59      222.71    110.44 o 
  14   5   5      825.91      660.04    121.70 o 
  15   5   5        3.18     -105.44    105.44 o 
  16   5   5      459.49      334.03    121.56 o 
  17   5   5      278.71       74.57    125.46 o 
  18   5   5       98.43     -124.22    124.22 o 
  19   5   5       33.58      -98.57    262.23 o 
 -21   6   5      358.39      236.16    141.57 o 
 -20   6   5     2716.22     2853.53    223.91 o 
 -19   6   5     1886.27     1880.60    183.28 o 
 -18   6   5      512.05      338.18    140.49 o 
 -17   6   5     3211.13     3062.30    178.32 o 
 -16   6   5       26.84      -81.76    172.80 o 
 -15   6   5       39.41      -31.36     89.35 o 
 -14   6   5       84.96       27.90     77.98 o 
 -13   6   5      203.68      151.58     71.81 o 
 -12   6   5     2668.30     2612.24     78.31 o 
 -11   6   5        0.85      -67.58     67.58 o 
 -10   6   5     6018.85     5883.00     95.34 o 
  -9   6   5      320.72      396.70     34.99 o 
  -8   6   5      568.11      463.90     39.97 o 
  -7   6   5      628.61      624.27     33.48 o 
  -6   6   5      183.97      245.52     25.61 o 
  -5   6   5     2352.92     1979.64     54.44 o 
  -4   6   5      475.61      494.52     37.43 o 
  -3   6   5     8492.09     8289.01    166.11 o 
  -2   6   5     8151.64     8068.11    186.29 o 
  -1   6   5     5738.31     5628.01    156.87 o 
   0   6   5    15606.04    15611.02    188.73 o 
   1   6   5     1348.65     1286.35     73.26 o 
   2   6   5    13573.64    13111.24    170.07 o 
   3   6   5    13481.85    12785.62    169.50 o 
   4   6   5      424.35      351.23     39.77 o 
   5   6   5     4296.29     4508.62    100.91 o 
   6   6   5      830.61      880.45     60.93 o 
   7   6   5     1248.85     1116.73     83.82 o 
   8   6   5      493.61      446.89    103.63 o 
   9   6   5      820.92      779.18     60.34 o 
  10   6   5      210.01      264.72     83.46 o 
  11   6   5      397.40      375.81     98.61 o 
  12   6   5      595.13      613.38    102.16 o 
  13   6   5      477.05      388.76    106.82 o 
  14   6   5     1064.29      849.96    128.45 o 
  15   6   5     2003.55     1802.66    223.96 o 
  16   6   5      227.22       89.65    115.05 o 
  17   6   5      901.18      930.77    143.10 o 
  18   6   5      136.02     -117.83    117.83 o 
 -21   7   5     2253.26     2259.63    208.54 o 
 -20   7   5      409.17      595.19    147.05 o 
 -19   7   5      320.52      393.21    147.05 o 
 -18   7   5     2771.25     2703.55    338.12 o 
 -17   7   5      331.59      231.61    107.97 o 
 -16   7   5      230.13      -16.46     97.49 o 
 -15   7   5      387.64      497.64    113.74 o 
 -14   7   5      389.37      444.28    101.47 o 
 -13   7   5      734.30      679.42    111.86 o 
 -12   7   5       21.00      148.42     84.10 o 
 -11   7   5     3773.47     4001.50    138.38 o 
 -10   7   5     4799.64     4810.39    101.09 o 
  -9   7   5     1933.74     1956.40    118.99 o 
  -8   7   5     2469.27     2417.55     72.68 o 
  -7   7   5     1561.76     1638.41     64.89 o 
  -6   7   5     6618.97     6133.10    109.17 o 
  -5   7   5     2448.93     2436.43     70.82 o 
  -4   7   5     1342.69     1448.80     76.29 o 
  -3   7   5     6788.89     6327.41    139.94 o 
  -2   7   5     3127.82     3040.96     96.79 o 
  -1   7   5      960.17     1186.08    102.18 o 
   0   7   5     5416.83     5052.03    135.43 o 
   1   7   5    15324.16    15502.48    278.73 o 
   2   7   5      356.37      421.77     64.59 o 
   3   7   5     6492.53     6253.72    111.66 o 
   4   7   5    11811.83    11824.21    199.61 o 
   5   7   5      281.49      313.04     48.42 o 
   6   7   5     8271.22     8532.09    159.19 o 
   7   7   5       40.72       24.02     45.25 o 
   8   7   5     1122.81     1187.21     65.52 o 
   9   7   5     1142.30     1274.43     85.01 o 
  10   7   5      291.48      206.83     51.28 o 
  11   7   5     1778.74     1758.97    101.38 o 
  12   7   5        9.30       16.45     50.18 o 
  13   7   5     1218.26     1306.11    249.81 o 
  14   7   5       68.46      235.75     82.50 o 
  15   7   5      637.88      637.06     74.99 o 
  16   7   5      413.15      353.29    106.96 o 
  17   7   5        1.00       11.60    155.54 o 
  18   7   5      762.91      711.14     84.21 o 
 -20   8   5     1543.46     2034.10    208.43 o 
 -19   8   5      807.94      954.54    155.97 o 
 -18   8   5      143.22      226.75    254.28 o 
 -17   8   5     2366.93     2525.35    181.74 o 
 -16   8   5      565.63      465.54    119.51 o 
 -15   8   5      369.15      239.01     98.86 o 
 -14   8   5      483.96      610.33    110.67 o 
 -13   8   5     3264.39     3141.92    166.97 o 
 -12   8   5     4335.31     4242.33    180.29 o 
 -11   8   5     1573.71     1527.21    164.36 o 
 -10   8   5      768.04      785.77    136.19 o 
  -9   8   5       20.75       27.50     38.58 o 
  -8   8   5      206.77      179.46     48.50 o 
  -7   8   5      203.12      270.44     42.01 o 
  -6   8   5     1624.88     1543.21     64.55 o 
  -5   8   5     2145.07     2229.70     89.30 o 
  -4   8   5     1860.13     1782.26     66.56 o 
  -3   8   5     3604.99     3802.65    120.42 o 
  -2   8   5     4223.85     4066.04    160.97 o 
  -1   8   5       14.50      -18.74     97.76 o 
   0   8   5     7643.49     7462.92    161.30 o 
   1   8   5     2607.22     2855.79     99.54 o 
   2   8   5     4698.50     4576.72    187.23 o 
   3   8   5     4753.63     4721.44    133.42 o 
   4   8   5      108.38       98.19     56.46 o 
   5   8   5      387.71      467.74     52.46 o 
   6   8   5      660.60      684.13     59.85 o 
   7   8   5      573.38      714.69    119.43 o 
   8   8   5        7.83      103.04     49.07 o 
   9   8   5      347.31      348.52     52.65 o 
  10   8   5     3028.43     3209.42    101.93 o 
  11   8   5      563.03      440.26     62.50 o 
  12   8   5     1049.90     1152.67    115.48 o 
  13   8   5      140.21      158.76     56.34 o 
  14   8   5      630.59      602.32    101.91 o 
  15   8   5      784.52      810.77     82.41 o 
  16   8   5       56.74       11.09    102.63 o 
  17   8   5     1254.95     1520.31    133.16 o 
 -20   9   5     1386.16     1591.12    181.66 o 
 -19   9   5      343.19      329.04    144.69 o 
 -18   9   5     1037.03     1370.76    338.77 o 
 -17   9   5      214.67      191.09    112.60 o 
 -16   9   5      315.18      405.43    117.02 o 
 -15   9   5       20.77      -49.18    144.85 o 
 -14   9   5     2790.22     2744.62    261.16 o 
 -13   9   5      831.34      803.81    105.21 o 
 -12   9   5       22.85      105.97     88.96 o 
 -11   9   5     2321.96     2397.96    143.22 o 
 -10   9   5     3042.73     3186.09    181.40 o 
  -9   9   5      690.85      767.48     55.45 o 
  -8   9   5     5048.42     5094.36    158.17 o 
  -7   9   5     2608.02     2611.23     86.41 o 
  -6   9   5     8087.25     7902.33    137.37 o 
  -5   9   5       79.38       93.52     41.48 o 
  -4   9   5     5507.89     5145.44    140.25 o 
  -3   9   5     1750.67     1632.56    143.42 o 
  -2   9   5     2661.15     2558.31    160.12 o 
  -1   9   5     9722.29     9110.16    203.49 o 
   0   9   5      121.96      273.57     64.63 o 
   1   9   5    20379.41    20121.20    320.52 o 
   2   9   5     3843.85     3891.01    227.00 o 
   3   9   5     1987.86     2030.90    118.68 o 
   4   9   5     2428.58     2565.51    120.91 o 
   5   9   5       67.55      131.14     61.65 o 
   6   9   5     2888.29     2817.83    130.60 o 
   7   9   5     1559.37     1733.98    316.68 o 
   8   9   5     6306.12     6591.94    163.04 o 
   9   9   5     4095.37     4069.14    134.16 o 
  10   9   5      153.88      124.85    152.66 o 
  11   9   5     3857.68     3464.18    133.51 o 
  12   9   5       32.40      -62.39     62.39 o 
  13   9   5     1496.60     1390.04    113.92 o 
  14   9   5      772.14      651.68    124.85 o 
  15   9   5      393.97      359.18    130.98 o 
  16   9   5     1875.51     2228.64    151.89 o 
 -19  10   5      166.19      426.25    138.47 o 
 -18  10   5        1.06     -114.05    114.05 o 
 -17  10   5      693.89     1068.50    130.49 o 
 -16  10   5      832.85     1045.85    134.94 o 
 -15  10   5       82.66       69.04    184.89 o 
 -14  10   5      497.36      528.84    111.14 o 
 -13  10   5      931.18      942.17    122.33 o 
 -12  10   5      774.74      953.94    112.43 o 
 -11  10   5      543.33      676.19     99.01 o 
 -10  10   5      184.79      226.06     80.03 o 
  -9  10   5      594.12      662.47     61.28 o 
  -8  10   5     2685.63     2587.61     89.33 o 
  -7  10   5     1151.24     1105.16     68.70 o 
  -6  10   5     3793.63     3968.01    151.89 o 
  -5  10   5     2946.85     3086.89    211.97 o 
  -4  10   5       41.60       47.49     59.77 o 
  -3  10   5     3387.58     3321.37    122.65 o 
  -2  10   5     1872.39     1744.32    106.14 o 
  -1  10   5      699.78      769.54    112.37 o 
   0  10   5     2370.02     2356.78    120.05 o 
   1  10   5     1034.49     1024.23     90.15 o 
   2  10   5      130.00       78.38     55.05 o 
   3  10   5     1182.17     1081.56     80.11 o 
   4  10   5      643.98      692.75     81.12 o 
   5  10   5     2667.80     2661.51    148.77 o 
   6  10   5       18.34       44.85     60.72 o 
   7  10   5      716.80      664.11     80.30 o 
   8  10   5        0.80       32.50     60.08 o 
   9  10   5       98.12       79.29     59.70 o 
  10  10   5        0.15      -63.31     63.31 o 
  11  10   5      312.12      263.05     67.50 o 
  12  10   5      231.77      157.28    154.75 o 
  13  10   5        0.11        9.06    137.70 o 
  14  10   5      881.56     1055.34     98.20 o 
  15  10   5      190.47      138.99     84.71 o 
 -18  11   5     1431.78     1704.89    385.15 o 
 -17  11   5       45.32       95.42    117.10 o 
 -16  11   5      611.15      572.86    126.65 o 
 -15  11   5      628.83      598.77    338.82 o 
 -14  11   5      763.51      767.93    117.71 o 
 -13  11   5     1868.22     2001.02    151.03 o 
 -12  11   5      650.88      553.26    264.81 o 
 -11  11   5      458.39      522.15     93.01 o 
 -10  11   5     1011.17     1189.21    214.83 o 
  -9  11   5      262.77      223.75    102.07 o 
  -8  11   5     2049.66     2153.49     94.23 o 
  -7  11   5     2033.10     1965.56     81.39 o 
  -6  11   5     1390.37     1261.51     67.48 o 
  -5  11   5      104.94      139.60    129.59 o 
  -4  11   5     4577.29     4897.08    262.25 o 
  -3  11   5     1330.09     1158.02     87.61 o 
  -2  11   5      245.70      183.75     66.87 o 
  -1  11   5     4649.80     4433.75    183.45 o 
   0  11   5       21.45       44.06     58.00 o 
   1  11   5      504.09      459.93     73.97 o 
   2  11   5      339.91      420.86     72.06 o 
   3  11   5      118.54        5.08    119.53 o 
   4  11   5     1280.01     1220.26     90.85 o 
   5  11   5      273.92      132.55     63.42 o 
   6  11   5     1601.54     1554.89    110.17 o 
   7  11   5      231.02      101.90     79.49 o 
   8  11   5       95.46     -115.07    115.07 o 
   9  11   5     1859.82     1956.14    131.27 o 
  10  11   5        2.88      -72.10     72.10 o 
  11  11   5     1118.93     1069.20    267.93 o 
  12  11   5      269.36       44.97     76.74 o 
  13  11   5     1177.50     1218.77    295.07 o 
  14  11   5      150.39       70.52     84.54 o 
 -17  12   5      353.66      103.74    168.93 o 
 -16  12   5        9.21     -111.47    334.14 o 
 -15  12   5      392.27      437.65    116.67 o 
 -14  12   5       26.44      153.53    133.56 o 
 -13  12   5       80.11       17.17    173.66 o 
 -12  12   5     1396.37     1374.54    126.47 o 
 -11  12   5      227.50      224.40    101.21 o 
 -10  12   5     1833.56     2149.71    136.56 o 
  -9  12   5      421.32      467.95     88.80 o 
  -8  12   5      474.03      489.79    124.06 o 
  -7  12   5     1743.29     2358.04    128.16 o 
  -6  12   5      471.98      688.67    147.66 o 
  -5  12   5     1248.16     1478.33    368.92 o 
  -4  12   5     1734.50     1680.31    189.01 o 
  -3  12   5      163.53      251.72     75.24 o 
  -2  12   5        4.70       42.96     87.40 o 
  -1  12   5      192.61       75.14     66.17 o 
   0  12   5       70.07      -40.69     90.77 o 
   1  12   5        0.04      -22.17     58.61 o 
   2  12   5       15.33      -60.00     60.00 o 
   3  12   5        9.99       26.02     71.35 o 
   4  12   5      961.67      926.87     90.06 o 
   5  12   5      295.58      264.35     78.75 o 
   6  12   5      177.68       98.80    104.11 o 
   7  12   5     1090.80     1284.98    145.55 o 
   8  12   5      130.09        9.57    222.46 o 
   9  12   5      110.42      -10.64    175.27 o 
  10  12   5      987.35     1224.62    113.00 o 
  11  12   5       44.84      -84.54    173.92 o 
  12  12   5       27.82      -70.10     70.10 o 
  13  12   5       69.25     -179.78    201.66 o 
 -15  13   5       64.07     -100.51    314.53 o 
 -14  13   5      443.91       70.84    341.18 o 
 -13  13   5      961.84      579.61    364.30 o 
 -12  13   5       16.35     -275.61    275.61 o 
 -11  13   5        1.06     -285.18    285.18 o 
 -10  13   5       82.48     -271.74    271.74 o 
  -9  13   5      204.03      410.84    289.37 o 
  -8  13   5        4.03       66.86    271.64 o 
  -7  13   5        0.32     -137.98    137.98 o 
  -6  13   5     1311.41      802.27    198.59 o 
  -5  13   5        6.86        2.12    205.74 o 
  -4  13   5     1428.89     1093.53    367.25 o 
  -3  13   5      178.85      -79.30    147.09 o 
  -2  13   5      655.04      438.30     85.32 o 
  -1  13   5     2646.43     2664.83    131.94 o 
   0  13   5      543.60      577.39     88.26 o 
   1  13   5     1381.00     1162.03     93.39 o 
   2  13   5     2584.64     2973.05    147.46 o 
   3  13   5        0.41      -56.25     75.19 o 
   4  13   5      178.54       31.63     76.69 o 
   5  13   5       30.79      -20.48     77.29 o 
   6  13   5       16.48      -26.19    105.13 o 
   7  13   5        4.81     -135.33    135.33 o 
   8  13   5        0.51      -76.45     76.45 o 
   9  13   5     1332.53     1169.74    116.07 o 
  10  13   5       62.69      101.04     87.92 o 
  11  13   5      261.16       66.01    162.10 o 
  12  13   5       10.86      -87.98     87.98 o 
 -13  14   5       93.99     -299.26    299.26 o 
 -12  14   5      645.76     1103.85    368.70 o 
 -11  14   5       42.17      -21.61    301.41 o 
 -10  14   5      530.29      369.67    347.31 o 
  -9  14   5       82.02       45.58    293.46 o 
  -8  14   5      438.29      813.62    315.17 o 
  -7  14   5      972.20     1297.66    339.90 o 
  -6  14   5      338.88      464.88    178.47 o 
  -5  14   5     2952.47     3563.08    275.32 o 
  -4  14   5     1089.31     1344.09    215.28 o 
  -3  14   5     1085.06     1114.38    207.21 o 
  -2  14   5     1491.15     1664.67    316.89 o 
  -1  14   5       17.31      -80.10     80.10 o 
   0  14   5     1758.61     2144.54    126.34 o 
   1  14   5      479.34      510.27    245.84 o 
   2  14   5     2146.17     1905.16    191.82 o 
   3  14   5      596.51      463.76     94.39 o 
   4  14   5       88.53       49.46     85.56 o 
   5  14   5     1372.95     1524.17    124.51 o 
   6  14   5      165.98       28.39     86.08 o 
   7  14   5      658.40      642.20    105.97 o 
   8  14   5      567.43      694.45     99.52 o 
   9  14   5      617.73      657.73    183.33 o 
  10  14   5      170.05      191.30     98.18 o 
 -10  15   5        5.45     -297.01    297.01 o 
  -9  15   5        0.34      -73.63    329.68 o 
  -8  15   5       45.90      267.23    318.18 o 
  -7  15   5        1.50     -173.17    282.92 o 
  -6  15   5      279.91     -134.58    312.38 o 
  -5  15   5       14.12     -161.95    161.95 o 
  -4  15   5      510.61      414.97    193.50 o 
  -3  15   5        7.69     -165.25    165.25 o 
  -2  15   5      305.57      168.28    191.70 o 
  -1  15   5      108.19      -39.25    108.77 o 
   0  15   5      456.78      193.13    110.99 o 
   1  15   5      283.10      203.71    102.17 o 
   2  15   5      576.65      751.90    113.94 o 
   3  15   5        1.00     -144.29    166.45 o 
   4  15   5        2.17      -82.49     82.49 o 
   5  15   5      194.73      156.13     98.25 o 
   6  15   5      116.98       47.99     87.59 o 
   7  15   5       38.63      -86.43     86.43 o 
   8  15   5       20.23      -87.61     87.61 o 
  -7  16   5      565.17      767.72    362.36 o 
  -6  16   5       16.28     -310.66    310.66 o 
  -5  16   5      483.25      721.07    347.53 o 
  -4  16   5       97.97      191.46    196.88 o 
  -3  16   5     1002.59      705.98    227.05 o 
  -2  16   5      860.70      916.48    361.29 o 
  -1  16   5      333.43      194.99    268.41 o 
   0  16   5      897.20      868.15    227.40 o 
   1  16   5      274.26      360.44    100.53 o 
   2  16   5      193.80       79.76    142.16 o 
   3  16   5      243.24       85.29    131.14 o 
   4  16   5      125.28       49.45    101.37 o 
 -23   0   6      190.57      308.18    182.31 o 
 -22   0   6     2086.15     2140.95    211.55 o 
 -21   0   6     1398.17     1617.67    189.73 o 
 -20   0   6     1976.74     1842.23    189.62 o 
 -19   0   6      445.09      556.17    157.48 o 
 -18   0   6     1017.00      739.88    154.90 o 
 -17   0   6     3787.02     3502.90    235.73 o 
 -16   0   6      172.42       67.51    126.20 o 
 -15   0   6     1910.41     2258.60    129.11 o 
 -14   0   6      827.19      929.49     94.53 o 
 -13   0   6        1.38       21.36     73.31 o 
 -12   0   6     3225.14     2763.78    130.78 o 
 -11   0   6      114.21      188.45     64.56 o 
 -10   0   6     2931.90     2295.62    102.47 o 
  -9   0   6    19563.23    20238.65    377.63 o 
  -8   0   6    47097.13    49702.02    732.89 o 
  -7   0   6     9379.85     9493.58    183.81 o 
  -6   0   6     1293.28     1294.76     67.47 o 
  -5   0   6    10726.92    11127.81    196.26 o 
  -4   0   6    75605.93    80688.04    898.21 o 
  -3   0   6     2788.63     2617.58    154.58 o 
  -2   0   6    12221.21    12767.46    337.32 o 
  -1   0   6     6600.36     6791.02    220.25 o 
   0   0   6    43662.20    51359.09   1116.00 o 
   1   0   6    18875.76    17907.27    425.03 o 
   2   0   6      423.93      555.42     61.06 o 
   3   0   6    50268.27    53654.40   1165.66 o 
   4   0   6      526.38      563.36     83.25 o 
   5   0   6    16136.56    16670.02    299.82 o 
   6   0   6      196.47      173.48     52.34 o 
   7   0   6     9044.91     8002.35    194.08 o 
   8   0   6     7006.35     7187.24    306.46 o 
   9   0   6      101.12     -122.65    122.65 o 
  10   0   6    32932.71    33071.73    795.13 o 
  11   0   6     1032.90     1087.51    194.46 o 
  12   0   6     2657.89     3031.97    243.90 o 
  13   0   6     2117.45     2187.07    228.32 o 
  14   0   6       26.13       58.05    156.62 o 
  16   0   6      502.90      392.14    180.48 o 
  17   0   6     1972.81     2268.98    251.97 o 
  18   0   6      309.90      443.73    218.64 o 
  19   0   6      935.83      546.07    235.84 o 
 -23   1   6      346.32      495.38    131.83 o 
 -22   1   6       17.51     -107.91    107.91 o 
 -21   1   6      438.18      457.38    113.42 o 
 -20   1   6      411.32      189.55    106.27 o 
 -19   1   6        8.25       -7.59     90.36 o 
 -18   1   6      890.03     1011.37    109.80 o 
 -17   1   6      193.94       93.24     90.95 o 
 -16   1   6      417.65      377.99     91.65 o 
 -15   1   6     1723.19     1841.32     99.83 o 
 -14   1   6      214.29      177.14     57.39 o 
 -13   1   6      473.27      521.18     60.40 o 
 -12   1   6     5400.74     5370.64    114.50 o 
 -11   1   6      311.34      429.20     49.55 o 
 -10   1   6      126.81      160.40     39.07 o 
  -9   1   6     3332.57     3453.03     84.55 o 
  -8   1   6     1078.70     1042.67     48.28 o 
  -7   1   6      853.87      848.13     45.58 o 
  -6   1   6     1005.06     1074.51     56.25 o 
  -5   1   6    32797.48    34051.45    357.48 o 
  -4   1   6     5392.07     6312.05     74.68 o 
  -3   1   6      554.52      627.13     43.96 o 
  -2   1   6       99.35      118.97     24.54 o 
  -1   1   6      134.97      135.16     48.58 o 
   0   1   6        5.12      -23.43     61.59 o 
   1   1   6      846.61      844.38     54.57 o 
   2   1   6     3405.67     3803.86    229.98 o 
   3   1   6     4537.53     4762.40     99.85 o 
   4   1   6     1414.78     1620.93     64.97 o 
   5   1   6       56.52       63.14     44.09 o 
   6   1   6     2439.40     2734.00     92.43 o 
   7   1   6      169.59      123.82     43.08 o 
   8   1   6      661.59      837.71     94.38 o 
   9   1   6     1905.45     2011.17    140.10 o 
  10   1   6     2663.97     2681.47    159.54 o 
  11   1   6      250.25      252.99    105.50 o 
  12   1   6        5.50      -25.82    106.68 o 
  13   1   6     1303.01     1401.25    147.57 o 
  14   1   6       10.83       54.82    112.51 o 
  15   1   6      247.96       60.32    119.09 o 
  16   1   6       39.35       77.20    134.53 o 
  17   1   6       12.25       80.63    128.42 o 
  18   1   6      267.55      307.38    142.52 o 
  19   1   6      180.06      368.40    198.97 o 
 -23   2   6       18.16      -96.13    109.25 o 
 -22   2   6     1044.94      989.71    129.83 o 
 -21   2   6        6.61      -94.29    239.07 o 
 -20   2   6      687.04      707.04    170.59 o 
 -19   2   6      216.83      182.75     93.59 o 
 -18   2   6        0.64       21.89    118.24 o 
 -17   2   6     1280.41     1349.14    110.84 o 
 -16   2   6     2372.79     2321.56    129.24 o 
 -15   2   6     4665.89     4392.17    201.99 o 
 -14   2   6     2818.35     2839.90    119.18 o 
 -13   2   6     5446.30     5275.46    116.17 o 
 -12   2   6     5189.40     4987.15    111.62 o 
 -11   2   6        0.27      -23.12     42.03 o 
 -10   2   6     1979.86     1775.30     67.76 o 
  -9   2   6     3047.39     2883.82     75.47 o 
  -8   2   6      732.43      743.97     28.84 o 
  -7   2   6     6572.39     6652.05    116.75 o 
  -6   2   6    10131.97    10937.59    140.52 o 
  -5   2   6    16802.64    17088.05    169.41 o 
  -4   2   6       12.38       52.03     17.77 o 
  -3   2   6     2498.64     2813.25     72.71 o 
  -2   2   6     8373.17     8747.28    133.56 o 
  -1   2   6     1001.91      934.58     43.14 o 
   0   2   6     1772.00     2060.12    112.06 o 
   1   2   6      558.22      621.27     81.37 o 
   2   2   6    11719.66    11913.60    180.05 o 
   3   2   6     7797.56     8184.89    140.65 o 
   4   2   6      358.57      401.21     53.65 o 
   5   2   6    10384.96    10012.16    165.93 o 
   6   2   6     2350.24     2504.19     73.50 o 
   7   2   6     6544.00     6227.29    152.39 o 
   8   2   6     1837.36     1667.52     94.50 o 
   9   2   6     6830.71     6115.35    255.74 o 
  10   2   6     3352.08     3396.13    168.91 o 
  11   2   6      313.61      354.07    167.15 o 
  12   2   6     5194.14     5138.10    281.42 o 
  13   2   6     1281.62     1134.67    137.98 o 
  14   2   6       12.93     -102.12    102.12 o 
  15   2   6     1004.48     1028.81    148.19 o 
  16   2   6        7.01     -113.36    114.80 o 
  17   2   6      602.03      565.03    210.58 o 
  18   2   6       13.02     -133.16    133.16 o 
  19   2   6      362.06      388.48    201.23 o 
 -23   3   6     1518.71     1540.31    149.09 o 
 -22   3   6       27.18      -34.63    110.35 o 
 -21   3   6      629.96      823.78    117.72 o 
 -20   3   6      781.65      525.96    112.87 o 
 -19   3   6      564.68      721.19    106.83 o 
 -18   3   6     1926.04     2091.53    134.49 o 
 -17   3   6     2102.00     2254.79    133.78 o 
 -16   3   6      187.42      184.49     80.13 o 
 -15   3   6      442.17      465.53     88.71 o 
 -14   3   6     4199.30     4007.53    160.37 o 
 -13   3   6     5418.64     5494.47    119.68 o 
 -12   3   6     3776.65     3462.97     95.44 o 
 -11   3   6    10127.30     9980.09    153.29 o 
 -10   3   6      244.81      228.40     26.31 o 
  -9   3   6     9490.53     9799.66    171.01 o 
  -8   3   6     3431.79     3437.01     97.90 o 
  -7   3   6       74.47      161.01     21.45 o 
  -6   3   6    14092.81    15458.44    169.38 o 
  -5   3   6      676.14      670.86     33.38 o 
  -4   3   6     4738.66     5211.28     66.49 o 
  -3   3   6     1937.90     2047.61     65.78 o 
  -2   3   6      107.79       98.80     31.57 o 
  -1   3   6     3325.73     3322.44    111.53 o 
   0   3   6      171.37      236.06     25.70 o 
   1   3   6    14985.02    14975.74    178.49 o 
   2   3   6      335.90      330.33     43.13 o 
   3   3   6     8096.38     8986.02    153.27 o 
   4   3   6     1146.17      995.97     54.16 o 
   5   3   6     3338.21     3367.42     90.12 o 
   6   3   6    25072.54    25101.62    298.97 o 
   7   3   6     1414.93     1512.88     88.73 o 
   8   3   6     8721.69     8555.59    191.95 o 
   9   3   6     5663.52     5595.88    166.94 o 
  10   3   6     3526.61     3292.68    200.05 o 
  11   3   6      937.22      974.31    126.07 o 
  12   3   6      117.70       76.89    104.99 o 
  13   3   6     6068.60     5869.18    217.75 o 
  14   3   6      612.09      597.77    127.38 o 
  15   3   6      512.22      469.32    126.76 o 
  16   3   6      193.88       27.35    127.61 o 
  17   3   6        7.62     -119.60    119.60 o 
  18   3   6      321.09       61.76    134.50 o 
  19   3   6       36.58       -0.21    202.52 o 
 -23   4   6      534.77      633.68    196.39 o 
 -22   4   6      722.51      333.26    119.66 o 
 -21   4   6       30.24      -78.30    194.83 o 
 -20   4   6      877.21      786.08    114.52 o 
 -19   4   6       17.72      -12.79     89.44 o 
 -18   4   6      240.30      392.20    147.05 o 
 -17   4   6      123.94      160.71    124.70 o 
 -16   4   6       35.31      -46.85     87.49 o 
 -15   4   6     1378.02     1391.04    101.46 o 
 -14   4   6       22.21      -25.69     66.46 o 
 -13   4   6     3518.10     3364.51    126.03 o 
 -12   4   6      896.63      835.73     57.73 o 
 -11   4   6        2.31       24.95     26.54 o 
 -10   4   6     3080.59     2796.23     60.16 o 
  -9   4   6     1062.79     1010.07     38.16 o 
  -8   4   6       89.70      -21.15     28.32 o 
  -7   4   6     5319.89     5845.69     77.94 o 
  -6   4   6     1784.67     1689.53     39.65 o 
  -5   4   6     3795.33     3385.81     54.70 o 
  -4   4   6     1088.01     1115.31     45.90 o 
  -3   4   6      854.28      906.42     48.66 o 
  -2   4   6     5528.99     5280.68     79.82 o 
  -1   4   6       42.62       58.08     22.39 o 
   0   4   6     1377.24     1452.72     90.39 o 
   1   4   6     1645.50     1879.46     57.57 o 
   2   4   6     4941.13     4814.51     87.50 o 
   3   4   6      170.91      245.18     32.97 o 
   4   4   6     1592.90     1308.06     75.48 o 
   5   4   6     2419.43     2358.68     84.86 o 
   6   4   6      215.35       83.68     71.41 o 
   7   4   6     2842.62     2508.22    113.09 o 
   8   4   6      991.74      954.84    119.53 o 
   9   4   6     3199.88     2965.31    129.75 o 
  10   4   6       73.67       71.79     82.55 o 
  11   4   6     1010.17     1117.21    152.48 o 
  12   4   6      260.62      211.21    109.59 o 
  13   4   6       50.72      -67.44    107.80 o 
  14   4   6       38.66      -68.59    104.51 o 
  15   4   6       44.58       21.90    119.08 o 
  16   4   6        0.20      -42.79    248.31 o 
  17   4   6        4.22     -119.61    119.61 o 
  18   4   6        2.02     -127.79    127.79 o 
 -22   5   6      493.09      301.84    151.46 o 
 -21   5   6      341.13      428.90    158.88 o 
 -20   5   6     3917.69     3961.79    258.74 o 
 -19   5   6        1.03       -2.31     95.19 o 
 -18   5   6     1537.66     1501.91    124.16 o 
 -17   5   6       24.92      -10.35    114.88 o 
 -16   5   6      181.34      150.37     75.53 o 
 -15   5   6     1224.65     1214.72     92.08 o 
 -14   5   6      356.83      403.84    110.34 o 
 -13   5   6     2638.28     2927.39    123.11 o 
 -12   5   6     2311.47     2382.46     85.49 o 
 -11   5   6    22778.92    23496.96    244.28 o 
 -10   5   6     4418.52     4256.86     76.22 o 
  -9   5   6     3659.72     4019.94     70.74 o 
  -8   5   6     5605.79     5810.27    116.88 o 
  -7   5   6     3442.81     3529.32     79.88 o 
  -6   5   6    16090.35    16775.58    172.25 o 
  -5   5   6     4364.65     5050.54     69.50 o 
  -4   5   6      930.46     1122.12     46.62 o 
  -3   5   6     4790.29     4655.65    191.11 o 
  -2   5   6      383.50      280.62     62.42 o 
  -1   5   6     2981.14     2572.51     55.22 o 
   0   5   6      104.12      157.80     28.49 o 
   1   5   6     3175.99     2896.69     68.26 o 
   2   5   6     3208.63     3313.90    108.90 o 
   3   5   6     8128.77     7620.89    119.73 o 
   4   5   6     7068.02     6946.95    115.03 o 
   5   5   6     3773.97     3753.58     85.00 o 
   6   5   6    10770.82    11051.26    252.00 o 
   7   5   6     1244.27     1346.35     94.99 o 
   8   5   6    10129.28    10297.77    213.70 o 
   9   5   6     4438.49     4377.14    152.05 o 
  10   5   6       38.31       62.54     79.68 o 
  11   5   6    13771.63    14098.92    273.50 o 
  12   5   6     1376.44     1212.18    127.49 o 
  13   5   6     1746.65     1787.44    207.89 o 
  14   5   6     3410.99     3523.79    303.67 o 
  15   5   6       27.80     -131.25    131.25 o 
  16   5   6     2266.67     2550.91    466.52 o 
  17   5   6      109.49     -127.77    183.76 o 
  18   5   6      431.00      437.15    140.30 o 
 -21   6   6       11.32     -141.03    141.03 o 
 -20   6   6       38.27      -10.00    140.49 o 
 -19   6   6      128.72      142.21    134.69 o 
 -18   6   6     1341.99     1311.77    147.50 o 
 -17   6   6      592.59      660.90    125.91 o 
 -16   6   6      133.95      -74.46    126.79 o 
 -15   6   6     4120.24     4320.90    394.56 o 
 -14   6   6      348.16      267.72    217.41 o 
 -13   6   6      109.27       -2.42     84.69 o 
 -12   6   6      474.76      639.75    107.06 o 
 -11   6   6     1193.04     1090.19     95.98 o 
 -10   6   6       99.16       94.96     36.45 o 
  -9   6   6      437.26      381.95     33.59 o 
  -8   6   6      579.17      569.43     39.99 o 
  -7   6   6     3379.56     3247.42     79.72 o 
  -6   6   6        0.11       20.74     29.78 o 
  -5   6   6      707.21      539.89     40.18 o 
  -4   6   6      776.46      690.97     40.43 o 
  -3   6   6     2402.36     2606.81     84.99 o 
  -2   6   6     7818.92     6823.59    135.72 o 
  -1   6   6     1371.38     1487.85     79.53 o 
   0   6   6     8826.57     8989.60    124.37 o 
   1   6   6     4813.27     4520.15     88.42 o 
   2   6   6      950.82      985.19     46.77 o 
   3   6   6       97.27       69.14     33.02 o 
   4   6   6     1764.56     1656.71     70.63 o 
   5   6   6      733.29      746.68     53.67 o 
   6   6   6     1332.56     1300.46     82.82 o 
   7   6   6       18.28      -34.51     57.69 o 
   8   6   6     1687.59     1505.23     76.49 o 
   9   6   6        0.89       23.53     60.62 o 
  10   6   6      160.72      369.71    102.22 o 
  11   6   6       44.31     -118.43    118.43 o 
  12   6   6      293.57      265.66    194.89 o 
  13   6   6       76.01      -72.66    101.31 o 
  14   6   6       98.46      -52.53    111.23 o 
  15   6   6      102.18     -111.38    111.38 o 
  16   6   6      198.22       96.90    125.13 o 
  17   6   6       15.60     -116.04    116.04 o 
  18   6   6      423.09      319.60    177.47 o 
 -21   7   6     1439.16     1184.58    188.22 o 
 -20   7   6      542.70      470.71    159.09 o 
 -19   7   6      309.31      238.74    126.84 o 
 -18   7   6      251.46       10.12    113.31 o 
 -17   7   6      222.03       99.48    251.54 o 
 -16   7   6     4547.92     4407.38    205.04 o 
 -15   7   6       79.60      113.41    103.70 o 
 -14   7   6      853.59      961.60    110.37 o 
 -13   7   6     3396.05     3340.02    162.14 o 
 -12   7   6      268.38      220.33     93.62 o 
 -11   7   6     4761.55     4416.43    170.00 o 
 -10   7   6      760.61      845.27     81.16 o 
  -9   7   6    11268.96    11386.93    246.16 o 
  -8   7   6    13957.46    13790.12    204.37 o 
  -7   7   6      133.63      121.68     36.86 o 
  -6   7   6     5436.34     5374.28    112.47 o 
  -5   7   6     7885.85     7142.66    127.79 o 
  -4   7   6    25966.73    26625.76    379.02 o 
  -3   7   6    12088.58    11160.45    256.10 o 
  -2   7   6     6421.31     6512.00    232.52 o 
  -1   7   6    14851.28    14597.97    621.91 o 
   0   7   6      789.92      778.44     59.59 o 
   1   7   6     1616.76     1547.06    100.46 o 
   2   7   6      404.14      404.79     40.75 o 
   3   7   6       34.10       16.05     35.49 o 
   4   7   6     1401.54     1326.83     62.34 o 
   5   7   6      747.80      773.27     58.63 o 
   6   7   6     4018.43     3958.63    110.45 o 
   7   7   6       72.58       52.75     78.17 o 
   8   7   6     3144.46     3163.23     97.76 o 
   9   7   6     1012.41     1002.17     66.02 o 
  10   7   6       98.35        9.88     52.30 o 
  11   7   6     6101.25     5940.89    139.50 o 
  12   7   6     1145.59     1227.37     79.70 o 
  13   7   6      182.30      133.23     62.11 o 
  14   7   6     1800.33     1676.54     99.64 o 
  15   7   6        2.68     -156.38    171.93 o 
  16   7   6      367.80      236.06     98.74 o 
  17   7   6       12.24      -65.79     65.79 o 
 -20   8   6     1208.73     1303.47    182.63 o 
 -19   8   6      796.87      899.29    163.07 o 
 -18   8   6      778.88     1080.88    144.74 o 
 -17   8   6      751.62      778.25    139.20 o 
 -16   8   6       20.90      -74.01    207.79 o 
 -15   8   6     1909.27     2275.76    176.07 o 
 -14   8   6        1.41      -80.09     80.09 o 
 -13   8   6     5626.48     5547.37    219.18 o 
 -12   8   6     2140.29     2004.77    134.27 o 
 -11   8   6      127.48      256.85    114.21 o 
 -10   8   6     1446.13     1392.95     90.19 o 
  -9   8   6     1917.11     1845.99     74.64 o 
  -8   8   6      356.65      363.59     43.27 o 
  -7   8   6     4000.83     3989.88     93.39 o 
  -6   8   6     1427.97     1445.76     63.33 o 
  -5   8   6     1544.02     1484.72     76.48 o 
  -4   8   6      161.40      235.43     53.85 o 
  -3   8   6     3873.05     3580.01    118.64 o 
  -2   8   6    10911.33    10354.91    197.07 o 
  -1   8   6     3689.76     3833.44    119.82 o 
   0   8   6     5230.03     4765.82    133.47 o 
   1   8   6     1380.30     1296.62     81.62 o 
   2   8   6     3374.42     3260.50    200.46 o 
   3   8   6      688.43      641.93     63.75 o 
   4   8   6      408.96      493.34    168.71 o 
   5   8   6       10.40       -4.52     62.94 o 
   6   8   6     4369.05     4290.25    145.46 o 
   7   8   6     1547.58     1670.30    148.18 o 
   8   8   6        4.40       67.59     68.54 o 
   9   8   6     2253.13     2309.99    112.02 o 
  10   8   6     1376.93     1299.15     82.77 o 
  11   8   6      441.79      510.97    117.14 o 
  12   8   6     1414.84     1323.14     81.10 o 
  13   8   6      359.71      317.11     68.18 o 
  14   8   6      787.34      958.59     85.27 o 
  15   8   6      212.17      154.44     65.35 o 
  16   8   6      190.81      175.77     75.75 o 
 -20   9   6       85.14       21.71    122.33 o 
 -19   9   6      253.11       -5.49    171.18 o 
 -18   9   6       89.06      165.52    109.55 o 
 -17   9   6        1.74      -79.56    326.03 o 
 -16   9   6      114.54      214.72    111.47 o 
 -15   9   6      155.59      120.69    229.45 o 
 -14   9   6       81.62      -41.50     94.59 o 
 -13   9   6      312.46      254.26    140.82 o 
 -12   9   6     1129.34     1407.02    284.43 o 
 -11   9   6      331.63      452.43     87.65 o 
 -10   9   6      168.11      129.27    172.47 o 
  -9   9   6     6229.23     6503.32    125.85 o 
  -8   9   6     4032.63     3991.92    130.47 o 
  -7   9   6     4803.78     4892.17    108.58 o 
  -6   9   6     4996.53     5057.31    141.55 o 
  -5   9   6      442.78      559.29    131.17 o 
  -4   9   6      790.16      897.29     76.07 o 
  -3   9   6     1305.93     1372.38     86.85 o 
  -2   9   6       85.61      116.09     57.27 o 
  -1   9   6      218.67      230.09    102.27 o 
   0   9   6       75.27       17.10     78.17 o 
   1   9   6        5.74      -24.29     48.52 o 
   2   9   6     1367.18     1522.23    138.23 o 
   3   9   6      463.63      525.78    115.87 o 
   4   9   6        7.38      -38.64     51.96 o 
   5   9   6       95.37      -53.78     92.07 o 
   6   9   6      111.28       15.29     57.31 o 
   7   9   6       32.44      -73.77     93.20 o 
   8   9   6      355.57      403.28     67.21 o 
   9   9   6       63.34       -0.02     66.79 o 
  10   9   6      957.14     1142.35    105.15 o 
  11   9   6       36.14      136.61     81.94 o 
  12   9   6      125.03       25.69     65.50 o 
  13   9   6      627.72      715.93    113.46 o 
  14   9   6      204.86      322.35    245.95 o 
  15   9   6      197.81      180.56     76.68 o 
  16   9   6       20.47      -82.29     82.29 o 
 -19  10   6     1198.56      965.64    279.27 o 
 -18  10   6        6.77      -62.16    116.09 o 
 -17  10   6     1714.14     2091.63    162.72 o 
 -16  10   6        4.20     -118.81    220.31 o 
 -15  10   6      499.58      526.30    123.83 o 
 -14  10   6     1178.67     1386.59    129.68 o 
 -13  10   6     2134.57     2411.66    155.25 o 
 -12  10   6     1626.36     1747.09    147.64 o 
 -11  10   6      422.89      491.87     94.96 o 
 -10  10   6     3622.46     3367.42    154.30 o 
  -9  10   6     2554.83     2831.05    152.17 o 
  -8  10   6      583.03      592.91     89.82 o 
  -7  10   6     6900.68     7623.60    198.46 o 
  -6  10   6       73.89       73.75     60.65 o 
  -5  10   6     3698.90     3878.93    222.42 o 
  -4  10   6      666.78      607.08     73.97 o 
  -3  10   6      370.30      381.73     85.99 o 
  -2  10   6     4115.97     4048.52    135.06 o 
  -1  10   6      167.56      158.22     64.12 o 
   0  10   6     4544.08     4602.98    200.14 o 
   1  10   6     1300.54     1022.39     76.57 o 
   2  10   6      903.93      980.80     98.97 o 
   3  10   6      865.41     1008.02     86.35 o 
   4  10   6     1100.28     1089.78     85.07 o 
   5  10   6     4510.27     4718.11    243.96 o 
   6  10   6        6.81        5.18     57.54 o 
   7  10   6     3458.23     3651.16    152.47 o 
   8  10   6     2143.37     1985.27    104.51 o 
   9  10   6      635.12      711.97     87.73 o 
  10  10   6     5897.23     6028.61    171.19 o 
  11  10   6        0.14       75.89     66.74 o 
  12  10   6     1530.78     1403.56    148.50 o 
  13  10   6      570.46      457.27     80.57 o 
  14  10   6      820.10      971.15    101.09 o 
  15  10   6      845.41      947.80    104.40 o 
 -18  11   6       46.00      256.88    122.07 o 
 -17  11   6     1133.30     1553.29    172.53 o 
 -16  11   6      512.20      496.03    345.65 o 
 -15  11   6        1.97       10.53    299.48 o 
 -14  11   6        1.73      157.13     96.81 o 
 -13  11   6      163.45      271.82    132.75 o 
 -12  11   6      286.19      151.09    216.28 o 
 -11  11   6       11.73       48.04    170.32 o 
 -10  11   6     1024.49     1304.73    111.20 o 
  -9  11   6      649.85      893.29    102.60 o 
  -8  11   6      161.94      296.29     70.73 o 
  -7  11   6      256.44      268.82     66.67 o 
  -6  11   6      976.59     1000.02    155.38 o 
  -5  11   6      195.51       44.67    127.80 o 
  -4  11   6      322.17      316.98     74.47 o 
  -3  11   6      694.54      718.10    127.02 o 
  -2  11   6       84.16      -21.41     82.95 o 
  -1  11   6       17.98      -47.26    140.30 o 
   0  11   6      301.88      199.22     78.94 o 
   1  11   6     1263.69     1134.66    103.19 o 
   2  11   6      584.10      690.09     72.88 o 
   3  11   6      168.10       64.81    122.70 o 
   4  11   6     1373.88     1327.65    139.15 o 
   5  11   6     1074.29     1120.18    140.17 o 
   6  11   6       62.13      -54.13     61.34 o 
   7  11   6       87.07      -20.52     99.97 o 
   8  11   6      348.29      399.89     69.64 o 
   9  11   6       54.89      -76.45     76.45 o 
  10  11   6       18.42       42.42     77.41 o 
  11  11   6      252.59       65.07     81.84 o 
  12  11   6       36.71      -79.54     79.54 o 
  13  11   6      116.99       27.10    169.14 o 
  14  11   6      115.67       62.45     96.42 o 
 -17  12   6     1452.90     1924.08    383.86 o 
 -16  12   6      189.55      121.77    133.72 o 
 -15  12   6     1377.92     1488.20    237.08 o 
 -14  12   6      191.96       96.04    248.58 o 
 -13  12   6      153.47       13.11     92.44 o 
 -12  12   6      394.40      344.27     95.76 o 
 -11  12   6       19.34      -76.18     76.18 o 
 -10  12   6     3925.85     3922.55    169.65 o 
  -9  12   6     1088.06     1337.62    109.75 o 
  -8  12   6      815.53      941.75     87.30 o 
  -7  12   6     3491.26     3593.61    244.43 o 
  -6  12   6     1483.44     1827.84    191.04 o 
  -5  12   6     1995.20     2334.64    211.87 o 
  -4  12   6     1436.38     1728.88    190.51 o 
  -3  12   6      143.62       63.07     73.72 o 
  -2  12   6      732.37      723.25     97.23 o 
  -1  12   6       15.55       30.95     63.26 o 
   0  12   6     2176.07     1974.46    193.17 o 
   1  12   6      139.40      136.06     69.76 o 
   2  12   6     2463.97     2320.48    124.23 o 
   3  12   6      609.43      613.45     81.09 o 
   4  12   6     1504.48     1837.13    124.65 o 
   5  12   6     2349.39     2350.13    135.84 o 
   6  12   6      215.97      292.88     81.55 o 
   7  12   6     1389.62     1709.89    120.83 o 
   8  12   6     2018.69     1750.03    131.63 o 
   9  12   6       96.45      -49.53     68.57 o 
  10  12   6     1388.59     1432.82    120.18 o 
  11  12   6      131.47      -82.06    148.83 o 
  12  12   6     1085.87      296.15    304.10 o 
 -15  13   6      249.95      277.91    232.46 o 
 -14  13   6      241.95      416.06    108.39 o 
 -13  13   6      546.25      662.52    108.65 o 
 -12  13   6      127.07      186.25    104.38 o 
 -11  13   6      357.36      464.32     98.15 o 
 -10  13   6      108.42      162.51     81.49 o 
  -9  13   6      581.23      187.25    312.38 o 
  -8  13   6        4.84     -273.25    273.25 o 
  -7  13   6      824.27      355.75    246.54 o 
  -6  13   6      599.05      508.38    165.17 o 
  -5  13   6        2.47      -52.88    198.86 o 
  -4  13   6      829.73      890.41    209.40 o 
  -3  13   6      361.28      181.68     74.16 o 
  -2  13   6      592.19      591.42    141.81 o 
  -1  13   6       28.87       -9.01    164.66 o 
   0  13   6       74.98       43.35     87.35 o 
   1  13   6     2001.67     2116.05    125.80 o 
   2  13   6      820.48      702.77    134.96 o 
   3  13   6     1075.16     1197.45    167.48 o 
   4  13   6     1623.59     1841.17    124.34 o 
   5  13   6       13.38       27.75     69.77 o 
   6  13   6      321.11      308.22     88.12 o 
   7  13   6       51.04      -29.33     71.20 o 
   8  13   6      576.65      381.49     87.16 o 
   9  13   6      266.18      175.45    266.15 o 
  10  13   6      137.96       44.33     90.53 o 
  11  13   6       48.31      -88.94     89.17 o 
 -13  14   6      187.83       21.28    321.41 o 
 -12  14   6      222.12     -306.25    329.79 o 
 -11  14   6        0.55     -298.40    298.40 o 
 -10  14   6       75.18      307.11    331.83 o 
  -9  14   6      492.99      473.08    322.05 o 
  -8  14   6      647.52      484.90    305.50 o 
  -7  14   6      675.87      521.88    329.04 o 
  -6  14   6        0.12     -123.56    150.15 o 
  -5  14   6      615.43      609.09    179.39 o 
  -4  14   6      318.95      124.60    172.76 o 
  -3  14   6      331.47      217.57    178.40 o 
  -2  14   6      377.07      378.77     92.13 o 
  -1  14   6       48.83      -24.32     77.46 o 
   0  14   6      821.24      540.82     93.88 o 
   1  14   6       61.13      -76.31     94.22 o 
   2  14   6      107.13      -50.94     73.37 o 
   3  14   6       44.90       68.67     86.21 o 
   4  14   6      155.62       87.50    150.76 o 
   5  14   6       22.33      -82.28     82.28 o 
   6  14   6      247.60       26.55     83.85 o 
   7  14   6      221.81      211.34     92.62 o 
   8  14   6       71.23      -87.75     87.75 o 
   9  14   6       53.38      -48.35    225.52 o 
 -10  15   6        0.23     -313.13    313.13 o 
  -9  15   6       26.74      174.78    317.86 o 
  -8  15   6      294.86      -70.41    291.63 o 
  -7  15   6      140.84       95.88    332.05 o 
  -6  15   6      565.29      467.83    195.25 o 
  -5  15   6      111.28     -118.05    196.55 o 
  -4  15   6      916.47      828.76    216.13 o 
  -3  15   6      767.65      585.99    219.88 o 
  -2  15   6      872.25      438.76    189.98 o 
  -1  15   6     1712.40     2082.61    132.48 o 
   0  15   6       72.10       15.66     93.32 o 
   1  15   6     1140.58     1315.17    124.55 o 
   2  15   6      793.05      609.45    135.23 o 
   3  15   6     1014.24     1054.10    179.84 o 
   4  15   6      965.35      973.18    117.22 o 
   5  15   6       13.15      -90.14     90.14 o 
   6  15   6      604.44      399.83    150.11 o 
  -7  16   6        2.04     -298.72    298.72 o 
  -6  16   6        3.73       40.20    343.44 o 
  -5  16   6       12.04     -188.82    188.82 o 
  -4  16   6        8.94     -170.19    186.44 o 
  -3  16   6        6.55      -98.53    186.30 o 
  -2  16   6      279.54      -21.31    198.34 o 
  -1  16   6       42.12     -236.70    236.70 o 
   0  16   6      150.09      144.85    119.43 o 
   1  16   6       21.94     -132.54    132.54 o 
   2  16   6        8.27      -79.44    225.68 o 
 -23   1   7      809.70      919.98    152.53 o 
 -22   1   7        1.24       96.87    112.79 o 
 -21   1   7     4060.27     4112.33    193.62 o 
 -20   1   7      434.46      304.20    101.52 o 
 -19   1   7     1900.02     2085.17    265.19 o 
 -18   1   7     2325.48     2421.87    313.94 o 
 -17   1   7      180.65      244.78     90.26 o 
 -16   1   7     4256.21     4557.61    138.63 o 
 -15   1   7     6744.07     6813.05    141.69 o 
 -14   1   7     9735.74     9026.73    238.32 o 
 -13   1   7    18790.35    17805.48    236.88 o 
 -12   1   7        4.66       67.51     46.83 o 
 -11   1   7     5124.09     4277.70     97.77 o 
 -10   1   7     8668.94     8348.53    132.17 o 
  -9   1   7     2820.87     2732.13     72.91 o 
  -8   1   7    24642.84    24183.58    275.64 o 
  -7   1   7    12520.60    13127.81    165.57 o 
  -6   1   7    20415.14    22409.32    250.34 o 
  -5   1   7    14136.31    14515.42    145.56 o 
  -4   1   7     7629.48     8005.59     89.20 o 
  -3   1   7     2786.26     3227.48     89.11 o 
  -2   1   7    10311.23     9513.54    197.64 o 
  -1   1   7    10567.64    10647.62    210.35 o 
   0   1   7     2765.94     3294.14    145.01 o 
   1   1   7    17800.28    17733.96    311.41 o 
   2   1   7     2921.86     3178.97    101.50 o 
   3   1   7     2013.16     2202.70    110.07 o 
   4   1   7     9339.94     9731.58    164.17 o 
   5   1   7     3177.54     3384.21     85.70 o 
   6   1   7    12716.03    12641.64    206.98 o 
   7   1   7     2432.36     2420.32    107.64 o 
   8   1   7     9486.19     9517.34    197.65 o 
   9   1   7     1391.29     1392.19    218.86 o 
  10   1   7     5359.89     5550.47    231.38 o 
  11   1   7     1739.85     1673.74    145.42 o 
  12   1   7      101.64       62.80    117.78 o 
  13   1   7     9071.38     9277.59    280.87 o 
  14   1   7     1928.34     2106.72    163.29 o 
  15   1   7      434.95      353.84    132.70 o 
  16   1   7     2833.94     2786.00    198.26 o 
  17   1   7       67.51     -137.05    137.05 o 
  18   1   7     1928.95     1971.33    183.09 o 
 -23   2   7        5.73      -32.15    110.49 o 
 -22   2   7       18.35      -62.64    106.29 o 
 -21   2   7       20.66      184.81    100.13 o 
 -20   2   7      356.69      163.22    101.87 o 
 -19   2   7      753.75      997.86    111.27 o 
 -18   2   7      207.65      157.62     88.86 o 
 -17   2   7     2550.97     2381.15    132.04 o 
 -16   2   7      930.77      817.79     89.28 o 
 -15   2   7     1255.66     1310.07     91.33 o 
 -14   2   7     1259.20     1251.58     70.49 o 
 -13   2   7        8.26      -18.70     51.37 o 
 -12   2   7      810.91      670.08     55.90 o 
 -11   2   7      505.45      466.97     49.74 o 
 -10   2   7     3925.24     4366.38     95.28 o 
  -9   2   7     2427.66     2355.82     51.30 o 
  -8   2   7      275.37      224.54     35.34 o 
  -7   2   7     5852.40     6621.11    108.67 o 
  -6   2   7     1433.18     2038.60     73.77 o 
  -5   2   7    66202.99    69744.40    613.14 o 
  -4   2   7       51.81       79.84     20.26 o 
  -3   2   7     2502.37     2112.76    106.03 o 
  -2   2   7     5260.02     5991.71    104.55 o 
  -1   2   7      144.56      129.90     26.22 o 
   0   2   7     3484.94     3385.03    111.64 o 
   1   2   7      135.50      174.50     44.69 o 
   2   2   7      627.65      604.66     70.13 o 
   3   2   7     3145.98     3355.07     91.11 o 
   4   2   7     2607.52     2935.95     87.66 o 
   5   2   7      849.51      725.93     52.03 o 
   6   2   7       22.75       17.57     35.69 o 
   7   2   7     2621.74     2638.10    113.95 o 
   8   2   7     1771.39     1670.22     99.52 o 
   9   2   7     6548.10     6100.17    210.69 o 
  10   2   7     1258.93     1178.39    136.39 o 
  11   2   7      100.62      235.86    113.14 o 
  12   2   7     1999.33     2009.83    147.58 o 
  13   2   7     2997.87     2856.79    174.37 o 
  14   2   7        9.44      133.07    118.81 o 
  15   2   7        0.81       20.91    126.30 o 
  16   2   7       39.08     -116.88    122.13 o 
  17   2   7      540.98      412.05    150.62 o 
  18   2   7        1.37     -139.01    139.01 o 
 -23   3   7      326.45       47.42    112.45 o 
 -22   3   7       23.67      -17.89    108.84 o 
 -21   3   7       61.22       22.57     99.78 o 
 -20   3   7        2.42      -94.91     94.91 o 
 -19   3   7       68.89      144.57     93.03 o 
 -18   3   7        7.18      -62.33    153.23 o 
 -17   3   7      599.68      455.48     84.35 o 
 -16   3   7     3376.47     3326.86    156.42 o 
 -15   3   7       64.31      167.66     73.60 o 
 -14   3   7     1361.87     1324.80    101.03 o 
 -13   3   7     3870.83     3924.76    104.24 o 
 -12   3   7     4791.77     4772.47    111.16 o 
 -11   3   7      283.12      277.04     46.83 o 
 -10   3   7     3403.38     3340.17     81.75 o 
  -9   3   7     2117.92     2195.01     59.79 o 
  -8   3   7    13174.80    14190.11    149.22 o 
  -7   3   7       49.28       27.77     27.41 o 
  -6   3   7     8086.63     8886.98    103.12 o 
  -5   3   7     5424.91     5764.25     87.33 o 
  -4   3   7      120.08       46.97     22.75 o 
  -3   3   7       26.79       50.66     26.10 o 
  -2   3   7     3366.13     3688.95     81.76 o 
  -1   3   7     4331.23     4579.08     93.82 o 
   0   3   7     1817.76     1852.39     64.30 o 
   1   3   7     1650.62     1630.32     73.14 o 
   2   3   7    21043.01    21068.09    292.10 o 
   3   3   7     2408.91     2305.02     85.31 o 
   4   3   7     7194.86     7085.20    148.09 o 
   5   3   7       21.13      103.60     41.44 o 
   6   3   7    14915.42    15519.92    255.08 o 
   7   3   7     6681.54     6442.11    212.72 o 
   8   3   7     1628.51     1442.54    146.91 o 
   9   3   7      787.73      904.60     95.94 o 
  10   3   7       71.35      200.36    107.43 o 
  11   3   7     1270.03     1459.21    136.72 o 
  12   3   7     2001.94     2059.48    161.29 o 
  13   3   7      220.36      158.81    116.90 o 
  14   3   7      532.44      473.94    129.47 o 
  15   3   7       35.44      -61.97    109.79 o 
  16   3   7      607.76      589.62    273.73 o 
  17   3   7       13.28     -137.86    137.86 o 
  18   3   7      858.63      767.69    206.44 o 
 -22   4   7      648.74      570.31    181.93 o 
 -21   4   7       13.37      -38.47     96.63 o 
 -20   4   7      536.77      650.98    108.34 o 
 -19   4   7     1189.36     1326.35    187.20 o 
 -18   4   7       58.39      -50.32     82.25 o 
 -17   4   7     4675.61     4812.20    158.26 o 
 -16   4   7     1928.06     2085.61    108.51 o 
 -15   4   7     8358.74     8160.28    182.65 o 
 -14   4   7      408.88      445.38     93.64 o 
 -13   4   7      123.21       52.33     82.75 o 
 -12   4   7    16426.53    15383.40    246.32 o 
 -11   4   7      262.05      213.82     60.85 o 
 -10   4   7    10670.30    10174.17    192.90 o 
  -9   4   7      690.05      632.94     29.35 o 
  -8   4   7     8323.49     8106.90     99.15 o 
  -7   4   7     3609.23     3451.25     56.16 o 
  -6   4   7     2345.86     2004.85     72.36 o 
  -5   4   7    18992.81    17527.05    176.89 o 
  -4   4   7    10072.68    10454.36    148.47 o 
  -3   4   7     6615.31     5670.95    128.51 o 
  -2   4   7     2425.59     2308.13     70.11 o 
  -1   4   7      379.92      270.41     29.39 o 
   0   4   7     5501.20     4940.91     86.49 o 
   1   4   7      907.88      929.22     45.42 o 
   2   4   7     4058.10     3926.67     81.71 o 
   3   4   7      120.39      102.64     47.22 o 
   4   4   7     1074.16      911.93     62.06 o 
   5   4   7    10269.04    10448.19    245.48 o 
   6   4   7       90.91      221.55     78.23 o 
   7   4   7     9174.34     8939.99    192.78 o 
   8   4   7     7778.32     7328.48    185.99 o 
   9   4   7        8.78       12.39     89.48 o 
  10   4   7     5987.16     5629.47    171.05 o 
  11   4   7     2321.83     2555.37    158.92 o 
  12   4   7     3118.81     2815.50    173.12 o 
  13   4   7      128.86      139.92    120.11 o 
  14   4   7     1845.27     1629.64    219.29 o 
  15   4   7      492.62      335.44    124.20 o 
  16   4   7       32.01     -167.69    167.69 o 
  17   4   7      819.57      919.58    151.33 o 
  18   4   7      118.72        8.55    259.54 o 
 -22   5   7      368.16      493.50    170.91 o 
 -21   5   7        6.66      -69.87    136.30 o 
 -20   5   7       82.28      117.17    138.02 o 
 -19   5   7      208.46      216.92    121.58 o 
 -18   5   7     1105.42     1127.66    137.84 o 
 -17   5   7      210.31      235.22     91.76 o 
 -16   5   7      217.64      227.88     88.30 o 
 -15   5   7     3155.01     3327.03    136.54 o 
 -14   5   7     1125.02     1026.54     83.05 o 
 -13   5   7      175.72      192.59     65.30 o 
 -12   5   7     1546.78     1407.94     68.20 o 
 -11   5   7      266.53      281.39     46.45 o 
 -10   5   7       52.78      -15.70     38.74 o 
  -9   5   7      164.45      192.77     28.76 o 
  -8   5   7       91.75       65.48     30.40 o 
  -7   5   7    12439.03    12063.18    133.96 o 
  -6   5   7     1265.65     1307.90     38.86 o 
  -5   5   7      946.21      698.58     58.66 o 
  -4   5   7      206.33      384.89     42.30 o 
  -3   5   7        8.66       57.19     64.23 o 
  -2   5   7      756.29      693.76     55.58 o 
  -1   5   7     3189.91     3384.78     67.90 o 
   0   5   7        0.32       43.83     28.25 o 
   1   5   7       31.09       73.88     30.22 o 
   2   5   7      382.28      361.72     46.00 o 
   3   5   7     1193.26     1140.38     53.29 o 
   4   5   7      634.39      661.44     46.05 o 
   5   5   7      511.73      480.59     53.48 o 
   6   5   7      148.75      414.36    113.35 o 
   7   5   7      293.33      353.34     79.51 o 
   8   5   7      550.17      417.64     85.97 o 
   9   5   7      352.13      378.46     85.97 o 
  10   5   7      234.04      197.44     90.22 o 
  11   5   7      645.03      557.17    195.37 o 
  12   5   7       20.93       -8.51     94.85 o 
  13   5   7      217.80      247.45    119.72 o 
  14   5   7       20.60      -69.86    106.40 o 
  15   5   7       21.39      -44.95    117.90 o 
  16   5   7       50.14      119.47    162.69 o 
  17   5   7       11.33      -36.41    130.39 o 
 -22   6   7     2480.54     2541.04    231.00 o 
 -21   6   7      882.84      751.17    168.55 o 
 -20   6   7     1604.41     2150.41    191.23 o 
 -19   6   7     3816.21     4434.87    253.90 o 
 -18   6   7     4177.63     4596.67    214.82 o 
 -17   6   7     3260.96     3222.87    178.13 o 
 -16   6   7      236.57      130.98    208.22 o 
 -15   6   7     6564.76     7242.70    239.63 o 
 -14   6   7     3264.47     3177.44    166.87 o 
 -13   6   7     1319.08     1264.26    120.46 o 
 -12   6   7    15541.55    14938.77    376.59 o 
 -11   6   7        0.42      -48.07     48.07 o 
 -10   6   7     9306.94     9403.94    189.84 o 
  -9   6   7     3109.33     2991.32     92.30 o 
  -8   6   7     3516.72     3475.67     79.25 o 
  -7   6   7     6009.08     5416.38    141.13 o 
  -6   6   7       15.15       -2.79     32.95 o 
  -5   6   7     4567.92     4129.27    114.83 o 
  -4   6   7     1606.87     1516.73    118.73 o 
  -3   6   7    10116.74    10111.31    199.85 o 
  -2   6   7     6071.12     6142.55    130.34 o 
  -1   6   7     4079.39     4093.85     72.63 o 
   0   6   7    17740.22    18409.06    241.04 o 
   1   6   7       48.89       86.87     31.78 o 
   2   6   7    25074.06    25666.93    295.59 o 
   3   6   7     3610.70     3472.01     85.76 o 
   4   6   7      396.05      484.14     46.27 o 
   5   6   7    15456.18    15116.16    230.96 o 
   6   6   7     2727.44     2565.91     92.55 o 
   7   6   7     5605.98     5385.27    133.08 o 
   8   6   7     3319.88     3256.83    102.19 o 
   9   6   7     3557.14     3609.26    107.82 o 
  10   6   7      442.66      381.57    107.59 o 
  11   6   7     1052.86      974.47    107.78 o 
  12   6   7     5738.84     5040.95    205.62 o 
  13   6   7      143.36      155.11    114.01 o 
  14   6   7     1648.84     1885.67    158.38 o 
  15   6   7      809.83      737.59    131.79 o 
  16   6   7     1105.23     1332.95    145.72 o 
  17   6   7      927.47      847.86    147.04 o 
 -21   7   7      294.61      335.38    159.31 o 
 -20   7   7      946.69     1206.19    165.86 o 
 -19   7   7      923.88      954.40    158.28 o 
 -18   7   7     2254.97     2386.88    177.50 o 
 -17   7   7       95.46       56.40    137.97 o 
 -16   7   7        3.73       56.27    128.51 o 
 -15   7   7       27.44       47.10     97.08 o 
 -14   7   7      149.17       84.86     85.70 o 
 -13   7   7     1058.91     1346.29    121.15 o 
 -12   7   7     2387.94     2312.54    145.49 o 
 -11   7   7     1916.99     1961.99    102.53 o 
 -10   7   7       25.97      -43.94     70.68 o 
  -9   7   7       62.72       24.39     53.95 o 
  -8   7   7      102.56       26.53     35.86 o 
  -7   7   7       14.24       63.39     60.87 o 
  -6   7   7      319.20      254.91     42.68 o 
  -5   7   7      437.35      370.12     43.32 o 
  -4   7   7      266.24      388.65     84.91 o 
  -3   7   7     1535.28     1545.30    110.00 o 
  -2   7   7       10.85       -5.95     42.30 o 
  -1   7   7      321.83      366.22     51.16 o 
   0   7   7     5851.51     6135.36    154.13 o 
   1   7   7      685.61      604.94     54.71 o 
   2   7   7     1662.71     1527.45     78.77 o 
   3   7   7     2941.65     3147.90    106.71 o 
   4   7   7       27.96      -15.74     41.60 o 
   5   7   7      767.72      782.95     59.31 o 
   6   7   7       17.54       73.47     47.19 o 
   7   7   7      205.13      188.70     56.84 o 
   8   7   7       60.68      102.54     51.97 o 
   9   7   7     1435.77     1359.43     76.32 o 
  10   7   7        0.25      -39.34     48.98 o 
  11   7   7     1479.78     1391.73    108.22 o 
  12   7   7       15.21      -57.56    108.30 o 
  13   7   7      222.87      231.07     61.98 o 
  14   7   7     1675.27     1755.20    103.00 o 
  15   7   7       55.03       84.87     66.51 o 
  16   7   7      410.59      544.48     82.96 o 
 -20   8   7      883.21     1029.14    157.80 o 
 -19   8   7      353.09      401.55    125.18 o 
 -18   8   7      603.14      571.05    117.59 o 
 -17   8   7     2416.70     2836.29    182.49 o 
 -16   8   7        0.19       54.71    102.58 o 
 -15   8   7      147.16      107.65     93.07 o 
 -14   8   7     6870.32     6882.12    224.60 o 
 -13   8   7      371.40      343.83     98.13 o 
 -12   8   7       12.29       84.95     94.49 o 
 -11   8   7      793.54      888.72     83.47 o 
 -10   8   7      254.32      177.65     61.44 o 
  -9   8   7     1818.65     1707.26    174.05 o 
  -8   8   7      114.21      109.77     39.99 o 
  -7   8   7       13.95       73.59     57.76 o 
  -6   8   7     1055.49      844.98     71.22 o 
  -5   8   7       84.58       96.99     56.39 o 
  -4   8   7     3473.26     3466.39    197.81 o 
  -3   8   7     4852.39     4814.34    128.00 o 
  -2   8   7     2633.32     2575.29     99.07 o 
  -1   8   7     4870.37     4527.83    126.12 o 
   0   8   7     7990.75     7931.52    308.44 o 
   1   8   7     1558.54     1734.12    152.48 o 
   2   8   7     5249.89     5221.14    135.61 o 
   3   8   7    11710.56    11996.11    328.60 o 
   4   8   7      104.19       68.66     59.06 o 
   5   8   7     1900.81     1739.67    101.54 o 
   6   8   7     2396.52     2683.21    127.38 o 
   7   8   7        4.30       73.16     61.16 o 
   8   8   7       46.90      -54.57     69.41 o 
   9   8   7       95.75      105.40     76.68 o 
  10   8   7     1671.54     1659.59    100.66 o 
  11   8   7      278.07      278.82     66.50 o 
  12   8   7      757.21      620.56     82.53 o 
  13   8   7       47.85       30.07     71.90 o 
  14   8   7      295.11      442.14     84.14 o 
  15   8   7      312.54      131.69    114.00 o 
  16   8   7      227.65      241.01     90.70 o 
 -20   9   7      479.37      447.82    151.67 o 
 -19   9   7      343.18      314.93    131.00 o 
 -18   9   7     1319.53     1615.53    201.71 o 
 -17   9   7      837.62     1029.02    145.71 o 
 -16   9   7     3834.05     4029.12    196.32 o 
 -15   9   7      715.30      742.35    111.96 o 
 -14   9   7      263.08      116.76    174.09 o 
 -13   9   7      886.85      955.41    114.01 o 
 -12   9   7      322.15      427.31     94.81 o 
 -11   9   7     1821.81     1657.11    132.54 o 
 -10   9   7     1480.56     1428.55     93.67 o 
  -9   9   7     2417.07     2518.46    139.63 o 
  -8   9   7     1422.09     1568.99    146.88 o 
  -7   9   7       40.68      -11.06     53.77 o 
  -6   9   7     2196.55     2366.11    102.19 o 
  -5   9   7      166.41       98.93     60.45 o 
  -4   9   7     1951.61     1780.01     94.93 o 
  -3   9   7     2523.67     2245.80     99.09 o 
  -2   9   7        1.23       -5.96     51.55 o 
  -1   9   7     6329.74     5966.73    149.61 o 
   0   9   7        6.46       56.10     52.11 o 
   1   9   7     2918.02     2991.20    110.10 o 
   2   9   7      668.04      698.71     66.47 o 
   3   9   7      245.72      162.10    153.12 o 
   4   9   7      108.06       92.49     71.21 o 
   5   9   7      376.81      431.74     74.19 o 
   6   9   7        3.59       19.72     70.62 o 
   7   9   7        1.81       81.09     58.65 o 
   8   9   7      754.81      820.67    133.13 o 
   9   9   7     4909.85     4579.89    146.29 o 
  10   9   7      296.50      134.62     67.19 o 
  11   9   7     1609.16     1634.08    162.96 o 
  12   9   7      549.10      575.43     80.49 o 
  13   9   7      355.76      421.63     80.85 o 
  14   9   7      451.37      585.60     90.05 o 
  15   9   7      115.27      -25.41     81.71 o 
 -19  10   7      298.96      316.87    200.91 o 
 -18  10   7        2.80      122.22    115.46 o 
 -17  10   7       42.78       87.57    139.69 o 
 -16  10   7       94.83       -2.08    179.89 o 
 -15  10   7       36.12     -144.57    274.49 o 
 -14  10   7      621.69      554.23    228.10 o 
 -13  10   7      103.56       22.76    169.41 o 
 -12  10   7     1166.67     1171.08    115.68 o 
 -11  10   7      565.07      811.49    135.23 o 
 -10  10   7      350.07      526.05    153.93 o 
  -9  10   7        0.84       -2.93     57.74 o 
  -8  10   7     1344.26     1674.83    112.76 o 
  -7  10   7     1053.33     1229.27    168.94 o 
  -6  10   7       60.62      -27.52    111.98 o 
  -5  10   7     1725.26     1812.05    111.80 o 
  -4  10   7       27.08      105.02     60.08 o 
  -3  10   7      188.14      125.58     81.74 o 
  -2  10   7       19.03      -62.66     62.66 o 
  -1  10   7      486.36      368.02     64.13 o 
   0  10   7        7.95       72.48     59.52 o 
   1  10   7      404.40      263.32     84.23 o 
   2  10   7      189.24      147.72     63.31 o 
   3  10   7     1157.47     1297.88     97.80 o 
   4  10   7      263.61      202.56     63.24 o 
   5  10   7        0.25      -21.96     57.34 o 
   6  10   7      838.11      657.62     80.24 o 
   7  10   7      292.43      139.21     65.88 o 
   8  10   7       20.23      -57.43     57.43 o 
   9  10   7      635.33      604.54     79.22 o 
  10  10   7        0.84        5.32     61.57 o 
  11  10   7      328.26      324.68     91.91 o 
  12  10   7      506.58      553.51    102.74 o 
  13  10   7       16.89       27.91    117.49 o 
  14  10   7      184.40      171.93     84.71 o 
 -18  11   7     1039.72      995.86    135.83 o 
 -17  11   7        0.03       -4.96     99.46 o 
 -16  11   7     2441.35     2580.41    174.04 o 
 -15  11   7     1083.40     1196.12    128.27 o 
 -14  11   7     1548.55     1770.75    136.06 o 
 -13  11   7     1091.01     1250.63    173.23 o 
 -12  11   7       20.32       75.55    108.25 o 
 -11  11   7     6232.20     6220.59    670.76 o 
 -10  11   7      856.29     1060.62    122.06 o 
  -9  11   7     1422.20     1611.71    109.97 o 
  -8  11   7     2173.91     2368.27    114.57 o 
  -7  11   7      637.26      670.48    168.44 o 
  -6  11   7     1022.16      957.13    149.82 o 
  -5  11   7       12.50      -13.77     61.38 o 
  -4  11   7     5095.47     5289.27    157.08 o 
  -3  11   7     1592.76     1604.49    140.28 o 
  -2  11   7     2891.22     2874.01    120.30 o 
  -1  11   7     3645.56     3635.80    129.54 o 
   0  11   7      149.95      104.55     64.01 o 
   1  11   7     6005.93     6567.48    170.14 o 
   2  11   7       96.12       71.01     66.21 o 
   3  11   7     3912.19     4040.07    153.87 o 
   4  11   7     7335.81     7139.18    202.39 o 
   5  11   7       86.10      -45.55    121.15 o 
   6  11   7     2883.02     3011.81    151.57 o 
   7  11   7      401.54      368.55     77.02 o 
   8  11   7     1414.16     1257.90    136.38 o 
   9  11   7     1867.17     1962.77    153.93 o 
  10  11   7       23.52      -65.04     65.04 o 
  11  11   7     1163.47     1149.15    114.89 o 
  12  11   7      209.20      153.67    101.21 o 
  13  11   7      692.73      640.44    110.05 o 
 -17  12   7      334.45      322.95    413.04 o 
 -16  12   7      186.91       67.56    243.04 o 
 -15  12   7       59.26       80.36     98.32 o 
 -14  12   7      684.09       46.87    330.22 o 
 -13  12   7      253.58      481.54    100.21 o 
 -12  12   7      202.92      168.21     79.95 o 
 -11  12   7       11.31      -67.77    295.18 o 
 -10  12   7     2092.05     2122.12    137.98 o 
  -9  12   7       15.05      -21.57     91.26 o 
  -8  12   7     1603.50     1802.94    189.94 o 
  -7  12   7     1360.88     1324.66    247.93 o 
  -6  12   7       91.18      106.36    132.16 o 
  -5  12   7     1998.05     2050.29    198.93 o 
  -4  12   7      776.39      880.28     84.58 o 
  -3  12   7      397.24      310.38     78.01 o 
  -2  12   7     1415.13     1549.19    170.29 o 
  -1  12   7      173.66      113.04     66.58 o 
   0  12   7       57.43        6.37     67.81 o 
   1  12   7      132.47       63.81     65.33 o 
   2  12   7       16.16      -61.80     61.80 o 
   3  12   7      207.68      138.79     68.47 o 
   4  12   7       16.41      -60.87     60.87 o 
   5  12   7       33.51      -70.46     70.46 o 
   6  12   7        7.28      -15.00    149.58 o 
   7  12   7     1289.12     1301.37    111.57 o 
   8  12   7        1.11      -75.28     75.28 o 
   9  12   7       94.42       82.16     77.63 o 
  10  12   7      572.48      549.18    227.08 o 
  11  12   7        0.56      -85.41     85.41 o 
  12  12   7      289.48      346.53    102.41 o 
 -15  13   7      293.51      534.30    392.46 o 
 -14  13   7     1084.28      465.66    363.33 o 
 -13  13   7      369.38      473.22    163.34 o 
 -12  13   7       96.32       76.71    105.29 o 
 -11  13   7      396.46      558.19    104.03 o 
 -10  13   7        9.21       41.42     83.94 o 
  -9  13   7       21.87      689.79    300.44 o 
  -8  13   7      572.75      351.09    253.90 o 
  -7  13   7       34.88      -96.70    148.49 o 
  -6  13   7      683.64      877.49    171.28 o 
  -5  13   7        0.32     -135.79    135.79 o 
  -4  13   7     1205.24     1402.09    249.06 o 
  -3  13   7      249.96      281.58     79.64 o 
  -2  13   7      632.40      453.30     81.97 o 
  -1  13   7     2095.19     2038.37    117.66 o 
   0  13   7        3.68      -63.30     63.30 o 
   1  13   7     4116.58     4459.32    169.20 o 
   2  13   7     1767.76     1922.38    126.12 o 
   3  13   7     1059.94      983.57    104.12 o 
   4  13   7     1361.30     1438.75    163.71 o 
   5  13   7       35.73       12.11     80.41 o 
   6  13   7      966.68      885.42     99.77 o 
   7  13   7      454.84      401.57     92.45 o 
   8  13   7      170.65       98.82     80.39 o 
   9  13   7      370.88      304.36    123.35 o 
  10  13   7      339.20      463.61     98.89 o 
 -13  14   7       34.25     -319.69    319.69 o 
 -12  14   7      368.91      389.99    322.48 o 
 -11  14   7       56.64      226.17    330.01 o 
 -10  14   7      213.38     -103.95    316.89 o 
  -9  14   7      610.41      277.12    326.78 o 
  -8  14   7        2.47     -126.63    304.21 o 
  -7  14   7     1080.03     1186.08    200.99 o 
  -6  14   7       23.69     -147.95    158.32 o 
  -5  14   7      564.73      115.67    385.20 o 
  -4  14   7      478.16      508.51    168.01 o 
  -3  14   7      517.64      317.88     87.51 o 
  -2  14   7      574.82      606.31    132.70 o 
  -1  14   7      119.20      189.03     77.44 o 
   0  14   7      449.19      393.25    142.05 o 
   1  14   7      217.07       93.93    112.55 o 
   2  14   7      480.63      326.96     85.72 o 
   3  14   7      511.51      377.74     96.15 o 
   4  14   7      114.13      -58.73     85.01 o 
   5  14   7      804.76      670.63    151.14 o 
   6  14   7       85.13     -134.54    157.91 o 
   7  14   7      397.28      927.78    327.86 o 
   8  14   7        1.13     -169.95    169.95 o 
 -10  15   7       22.10     -150.28    301.63 o 
  -9  15   7       85.10     -264.86    264.86 o 
  -8  15   7      203.97     -248.10    328.82 o 
  -7  15   7       97.90        7.20    300.01 o 
  -6  15   7       21.31      -18.77    176.82 o 
  -5  15   7        3.82     -120.14    178.22 o 
  -4  15   7       20.31      -51.12    178.37 o 
  -3  15   7       61.47     -272.60    272.60 o 
  -2  15   7        8.71      -82.49     82.49 o 
  -1  15   7       59.59       25.09     84.67 o 
   0  15   7      397.58      363.15     95.91 o 
   1  15   7      467.17      385.35    104.47 o 
   2  15   7      475.22      500.24    108.99 o 
   3  15   7        9.25     -100.72    100.72 o 
   4  15   7      180.94       59.20     88.55 o 
   5  15   7      576.80      287.83    185.48 o 
  -7  16   7      942.52      849.42    363.76 o 
  -6  16   7       14.79     -275.08    275.08 o 
  -5  16   7      560.72      129.06    197.91 o 
  -4  16   7       62.58      -76.63    195.38 o 
  -3  16   7      545.96      244.94    198.49 o 
  -2  16   7      572.36      391.67    338.77 o 
  -1  16   7      220.06       47.53    100.92 o 
   0  16   7      774.19      681.17    112.75 o 
   1  16   7      303.63      611.21    293.24 o 
 -23   0   8       26.07      176.93    149.85 o 
 -22   0   8     2666.98     2857.18    238.31 o 
 -21   0   8      454.19      569.07    161.24 o 
 -20   0   8     4965.88     5314.17    282.39 o 
 -19   0   8     5800.63     5346.52    274.11 o 
 -18   0   8      319.70      272.50    128.02 o 
 -17   0   8     3177.67     2816.44    208.00 o 
 -16   0   8      711.04      708.98     99.13 o 
 -15   0   8     4697.04     4288.76    171.16 o 
 -14   0   8      570.26      469.28     87.53 o 
 -13   0   8     5538.06     5175.29    167.20 o 
 -12   0   8     1052.05      876.40     84.96 o 
 -11   0   8      145.99       11.79     75.89 o 
 -10   0   8     2662.41     2320.10    108.25 o 
  -9   0   8       91.26      285.90     59.55 o 
  -8   0   8     2125.97     1945.40     99.97 o 
  -7   0   8    89277.39    92119.75   1308.62 o 
  -6   0   8      208.36      188.43     93.47 o 
  -5   0   8    29836.87    30985.59    363.93 o 
  -4   0   8    28898.90    28872.92    492.64 o 
  -3   0   8     7766.91     7202.61    242.51 o 
  -2   0   8     5212.53     4980.72    194.46 o 
  -1   0   8    11773.76    13727.27    365.80 o 
   0   0   8     5063.62     6220.02    207.25 o 
   1   0   8       50.45      163.07     58.80 o 
   2   0   8    23623.14    24180.17    579.82 o 
   3   0   8     8904.48    10302.41    296.25 o 
   4   0   8     5245.74     5724.28    156.55 o 
   5   0   8     3997.07     3982.38    140.17 o 
   6   0   8        8.76      -16.19     58.67 o 
   7   0   8     4769.94     4966.91    426.48 o 
   8   0   8      355.82      717.84    155.76 o 
   9   0   8      322.60      284.64    155.87 o 
  10   0   8      381.57      346.77    182.20 o 
  11   0   8    10036.97    11063.57    428.25 o 
  12   0   8      599.81      545.75    195.21 o 
  13   0   8      741.01      761.49    204.88 o 
  14   0   8     2385.56     2459.89    246.38 o 
  15   0   8     2899.26     2964.14    269.59 o 
  16   0   8       25.33     -170.27    193.92 o 
  17   0   8     1976.99     2389.91    287.01 o 
 -23   1   8      397.07      601.94    123.35 o 
 -22   1   8       89.86      -23.93    107.04 o 
 -21   1   8      584.25      670.33    106.72 o 
 -20   1   8      204.15      132.37     99.41 o 
 -19   1   8      450.28      452.79     98.55 o 
 -18   1   8      200.15       34.22     89.51 o 
 -17   1   8     2197.06     1962.27    155.27 o 
 -16   1   8      425.05      295.27     72.08 o 
 -15   1   8        9.48       43.20     58.48 o 
 -14   1   8       50.51      101.14     55.10 o 
 -13   1   8       88.43       52.98     53.58 o 
 -12   1   8        2.11      -45.74     45.74 o 
 -11   1   8     3926.70     3910.93     96.58 o 
 -10   1   8      144.11      161.62     40.59 o 
  -9   1   8     2308.00     2098.75     67.15 o 
  -8   1   8     3637.43     3788.94     79.28 o 
  -7   1   8        1.42        4.18     28.21 o 
  -6   1   8      752.01      849.41     30.27 o 
  -5   1   8     8446.89     8712.69    115.70 o 
  -4   1   8      961.08      830.89     36.79 o 
  -3   1   8      818.43      800.10     82.50 o 
  -2   1   8      117.16       88.07     46.23 o 
  -1   1   8     3885.68     3761.56    118.04 o 
   0   1   8       28.83       88.25     68.80 o 
   1   1   8    11547.65    11618.03    229.53 o 
   2   1   8      105.72       98.95     41.53 o 
   3   1   8       47.12       21.61     37.03 o 
   4   1   8    12150.40    13014.03    209.30 o 
   5   1   8      477.17      479.23     45.66 o 
   6   1   8     6079.44     6072.70    123.89 o 
   7   1   8     1472.53     1509.67     88.79 o 
   8   1   8      116.59      119.57    107.60 o 
   9   1   8       24.10       68.80    108.72 o 
  10   1   8      754.32      842.92    210.10 o 
  11   1   8     1164.70     1179.76    145.62 o 
  12   1   8      675.63      528.10    135.47 o 
  13   1   8     3108.41     3497.63    206.04 o 
  14   1   8      224.53      338.36    124.36 o 
  15   1   8        4.52     -146.57    146.57 o 
  16   1   8      456.87      434.53    137.50 o 
  17   1   8      109.69      198.57    155.38 o 
 -23   2   8      193.63      205.83    119.05 o 
 -22   2   8     2723.30     3067.24    178.82 o 
 -21   2   8      588.20      668.85    119.33 o 
 -20   2   8     2165.27     2497.09    147.21 o 
 -19   2   8     3405.82     3515.82    169.88 o 
 -18   2   8      135.76      136.45     91.00 o 
 -17   2   8     1650.54     1611.11     99.30 o 
 -16   2   8      757.01      816.45    107.69 o 
 -15   2   8       19.43      -32.27     57.11 o 
 -14   2   8      243.20      198.29     54.83 o 
 -13   2   8        1.47      -49.59     49.59 o 
 -12   2   8     2584.64     2617.64     87.74 o 
 -11   2   8      404.15      478.07     48.61 o 
 -10   2   8     5130.97     4836.30    100.12 o 
  -9   2   8     5999.96     6495.59    131.76 o 
  -8   2   8    16209.12    15719.69    194.35 o 
  -7   2   8     6068.90     6088.96    112.08 o 
  -6   2   8    10683.57     9955.00    111.74 o 
  -5   2   8    39845.51    41782.63    379.22 o 
  -4   2   8     2968.61     2910.91     68.58 o 
  -3   2   8    18775.31    18077.70    350.57 o 
  -2   2   8     4767.65     4269.66     91.14 o 
  -1   2   8     2331.59     1971.25     96.26 o 
   0   2   8    18336.91    16913.61    314.63 o 
   1   2   8     1030.21     1459.78     87.79 o 
   2   2   8    17041.32    16542.69    243.95 o 
   3   2   8     6951.22     7432.53    142.92 o 
   4   2   8     6812.55     6921.79    136.07 o 
   5   2   8    10886.03    11448.74    261.44 o 
   6   2   8      632.85      727.92    103.80 o 
   7   2   8     3773.36     3810.43    136.09 o 
   8   2   8     3063.16     3184.83    131.10 o 
   9   2   8     6646.84     6389.93    221.71 o 
  10   2   8     7076.53     7044.26    305.82 o 
  11   2   8      427.27      314.71    124.23 o 
  12   2   8     3354.10     3267.24    194.62 o 
  13   2   8      698.02      700.62    153.55 o 
  14   2   8      429.90      302.32    130.79 o 
  15   2   8     1355.97     1161.86    154.89 o 
  16   2   8        0.65     -136.89    136.89 o 
  17   2   8      508.97      307.60    149.34 o 
 -23   3   8     1605.71     1753.59    155.48 o 
 -22   3   8        0.31       66.75    100.69 o 
 -21   3   8     1768.09     2159.22    143.96 o 
 -20   3   8     2612.13     2705.73    150.42 o 
 -19   3   8       74.89       91.16    130.01 o 
 -18   3   8     3242.78     3328.11    213.54 o 
 -17   3   8      998.76     1046.19     95.61 o 
 -16   3   8     5975.68     5757.86    282.89 o 
 -15   3   8      333.24      293.19     70.95 o 
 -14   3   8     1660.11     1693.52    148.37 o 
 -13   3   8     2930.37     2762.65     91.48 o 
 -12   3   8      549.82      583.62     53.48 o 
 -11   3   8    13338.48    12923.52    243.04 o 
 -10   3   8     3052.30     2754.65     76.81 o 
  -9   3   8     8194.54     7399.98    118.00 o 
  -8   3   8     9939.70     8895.08    129.84 o 
  -7   3   8     8912.08     9335.62    130.47 o 
  -6   3   8    16628.80    15762.68    162.87 o 
  -5   3   8    20265.93    20247.42    258.21 o 
  -4   3   8     1206.55     1323.19     87.45 o 
  -3   3   8     5438.16     4724.29     95.47 o 
  -2   3   8     9674.35     9703.18    154.90 o 
  -1   3   8    15835.80    16644.79    234.02 o 
   0   3   8     2861.34     2668.95     76.52 o 
   1   3   8     5995.06     6731.49    175.68 o 
   2   3   8        2.70      -44.44     44.44 o 
   3   3   8      269.96      302.24     49.85 o 
   4   3   8     1634.50     1434.34     71.35 o 
   5   3   8     1596.58     1830.56    116.33 o 
   6   3   8     8581.65     8863.25    187.68 o 
   7   3   8      517.55      511.36     79.42 o 
   8   3   8     8218.99     8296.30    195.78 o 
   9   3   8     4584.55     4366.43    191.26 o 
  10   3   8      399.47      350.00    118.67 o 
  11   3   8     6516.88     6752.94    239.21 o 
  12   3   8        5.29     -107.21    107.21 o 
  13   3   8     4403.09     4473.71    220.94 o 
  14   3   8      407.65      703.32    145.50 o 
  15   3   8      266.80      259.26    129.24 o 
  16   3   8     1577.31     1578.50    168.06 o 
  17   3   8      132.65       15.16    147.39 o 
 -22   4   8      829.56     1233.38    177.15 o 
 -21   4   8      739.13      823.62    155.54 o 
 -20   4   8      170.80       75.04     89.66 o 
 -19   4   8       47.51      -50.83     88.31 o 
 -18   4   8       70.64       88.57     79.62 o 
 -17   4   8        5.12      -47.76     70.36 o 
 -16   4   8     1541.03     1536.48    112.87 o 
 -15   4   8     3257.76     3195.95    125.17 o 
 -14   4   8      427.53      560.04     75.64 o 
 -13   4   8     1572.57     1558.61     82.96 o 
 -12   4   8     5237.83     4809.39    124.89 o 
 -11   4   8     3249.08     2954.47    171.05 o 
 -10   4   8      394.56      331.58     49.13 o 
  -9   4   8     8262.27     8243.76    230.29 o 
  -8   4   8       93.39      147.33     38.18 o 
  -7   4   8     1298.38     1328.99     49.70 o 
  -6   4   8      593.50      691.85     46.49 o 
  -5   4   8    10639.81    10558.73    141.47 o 
  -4   4   8      507.91      382.56     58.88 o 
  -3   4   8    11260.33    11530.07    179.99 o 
  -2   4   8     4238.13     4187.34    101.72 o 
  -1   4   8     2152.88     2571.28     65.03 o 
   0   4   8     2908.62     3034.08     71.65 o 
   1   4   8      962.19      851.77     44.29 o 
   2   4   8     6585.39     6663.43    111.06 o 
   3   4   8      505.21      484.66     57.09 o 
   4   4   8      112.17      228.83     53.50 o 
   5   4   8     6892.45     7154.72    202.04 o 
   6   4   8      208.24      311.05     85.55 o 
   7   4   8     5429.26     5753.55    248.16 o 
   8   4   8     1314.55     1157.24    101.59 o 
   9   4   8      493.46      464.01     93.63 o 
  10   4   8      885.02      990.69    127.65 o 
  11   4   8     3216.05     3152.73    376.01 o 
  12   4   8     3189.45     3577.32    200.65 o 
  13   4   8       84.10      138.40    116.22 o 
  14   4   8        5.68     -122.44    122.44 o 
  15   4   8      448.25      143.18    123.91 o 
  16   4   8        2.87       94.51    123.51 o 
  17   4   8      131.26      211.00    141.05 o 
 -22   5   8       10.62      114.70    136.73 o 
 -21   5   8      437.12      270.99    136.73 o 
 -20   5   8      448.74      571.76    152.86 o 
 -19   5   8      124.29       71.05    112.33 o 
 -18   5   8     2442.05     2258.79    158.16 o 
 -17   5   8      387.83      431.59    113.29 o 
 -16   5   8       24.95       74.95    100.26 o 
 -15   5   8       53.70       61.49    184.19 o 
 -14   5   8     5606.22     5562.66    236.54 o 
 -13   5   8     4298.38     4092.33    104.93 o 
 -12   5   8     4436.07     4255.20    102.71 o 
 -11   5   8     6816.78     6589.18    122.94 o 
 -10   5   8      105.67      118.95     39.17 o 
  -9   5   8     5200.65     4692.09     95.06 o 
  -8   5   8     7894.93     7958.83    121.95 o 
  -7   5   8      925.15      990.46     75.68 o 
  -6   5   8    25490.19    24608.47    285.24 o 
  -5   5   8        6.66       38.87     31.29 o 
  -4   5   8     6233.35     6208.46    149.45 o 
  -3   5   8    14314.30    13946.83    171.31 o 
  -2   5   8       55.80       66.19     35.59 o 
  -1   5   8    15164.52    15203.09    188.46 o 
   0   5   8      642.24      556.79     59.91 o 
   1   5   8      653.47      749.96     43.61 o 
   2   5   8     2642.41     2485.69     72.38 o 
   3   5   8       18.54       -4.48     33.95 o 
   4   5   8      110.30      108.33     37.30 o 
   5   5   8     1216.18     1122.05     87.04 o 
   6   5   8     3725.19     3694.88    160.64 o 
   7   5   8      393.03      442.36    125.97 o 
   8   5   8     6509.20     6393.38    176.71 o 
   9   5   8      798.56      850.76     97.54 o 
  10   5   8     1857.12     2055.83    153.93 o 
  11   5   8     2999.74     2737.57    165.62 o 
  12   5   8      100.51       59.06    190.00 o 
  13   5   8     1673.04     1699.27    153.39 o 
  14   5   8     2564.91     2418.60    172.59 o 
  15   5   8      380.69      208.05    133.17 o 
  16   5   8      192.48       94.26    209.13 o 
  17   5   8        0.61       16.66    184.46 o 
 -22   6   8       15.54      134.90    137.81 o 
 -21   6   8       91.50      188.65    150.06 o 
 -20   6   8        1.41      204.24    127.17 o 
 -19   6   8       62.69      -51.36    140.17 o 
 -18   6   8       85.12       90.22    109.54 o 
 -17   6   8        7.64      128.12    106.74 o 
 -16   6   8      169.05       60.51    100.17 o 
 -15   6   8      126.92      187.10     89.36 o 
 -14   6   8      823.54      993.73    109.90 o 
 -13   6   8      276.30      153.18     90.93 o 
 -12   6   8      683.62      886.76     78.17 o 
 -11   6   8      274.74      199.40     60.62 o 
 -10   6   8        0.55       65.69     50.81 o 
  -9   6   8      811.90      786.36     69.50 o 
  -8   6   8      923.90     1011.26     83.80 o 
  -7   6   8        2.67      -45.03     45.03 o 
  -6   6   8     6576.67     6347.13    113.21 o 
  -5   6   8     1467.79     1437.20     69.65 o 
  -4   6   8     1442.95     1502.63    143.12 o 
  -3   6   8       44.23       58.02     50.41 o 
  -2   6   8       86.47      107.79     48.26 o 
  -1   6   8      260.85      238.75     63.70 o 
   0   6   8     5209.58     5080.36    121.80 o 
   1   6   8       17.66      -32.89     32.89 o 
   2   6   8     4492.55     4393.22     94.90 o 
   3   6   8       88.22      151.68     43.96 o 
   4   6   8     2254.38     2154.69    158.93 o 
   5   6   8      595.52      547.73     56.12 o 
   6   6   8       10.83      -48.78     48.78 o 
   7   6   8      211.76      140.28     56.05 o 
   8   6   8     1239.38     1339.70     74.85 o 
   9   6   8      161.95       75.50     49.50 o 
  10   6   8      197.11       28.60     81.98 o 
  11   6   8       82.91      184.37    133.94 o 
  12   6   8        2.39      168.04    110.96 o 
  13   6   8      112.42      119.60    110.65 o 
  14   6   8       45.28       63.85    166.83 o 
  15   6   8       34.41      -13.77    123.56 o 
  16   6   8       25.80     -126.89    126.89 o 
 -21   7   8     2385.43     2674.01    219.18 o 
 -20   7   8      496.43      576.70    149.95 o 
 -19   7   8      244.49      -60.45    298.03 o 
 -18   7   8     2098.07     1640.30    145.37 o 
 -17   7   8      370.21      173.16    111.69 o 
 -16   7   8     3367.57     3189.15    179.54 o 
 -15   7   8     1090.78     1112.77    118.00 o 
 -14   7   8       98.47      -39.52     89.79 o 
 -13   7   8     1116.73     1157.68    161.94 o 
 -12   7   8       13.95      105.52     58.71 o 
 -11   7   8       64.19       47.39     56.75 o 
 -10   7   8      894.64      818.09     74.22 o 
  -9   7   8     3783.23     3681.95    123.21 o 
  -8   7   8      193.97      264.29     60.18 o 
  -7   7   8     1104.18     1135.92     77.14 o 
  -6   7   8     6947.72     6751.19    121.25 o 
  -5   7   8        6.58       13.45     49.46 o 
  -4   7   8      562.86      507.79     53.52 o 
  -3   7   8     7938.97     7774.00    228.32 o 
  -2   7   8     5221.11     5269.70    151.34 o 
  -1   7   8    10615.02    10611.40    193.08 o 
   0   7   8     2363.75     2433.68    117.91 o 
   1   7   8     3505.96     3455.99    111.28 o 
   2   7   8     2739.84     3134.50    173.89 o 
   3   7   8     2716.33     2727.83    123.43 o 
   4   7   8        2.57       11.12     50.66 o 
   5   7   8      530.29      467.43     71.02 o 
   6   7   8     1497.60     1489.91    131.84 o 
   7   7   8       48.09      -23.95     49.13 o 
   8   7   8     1053.06     1059.77     69.44 o 
   9   7   8      253.92      307.49     56.01 o 
  10   7   8     1459.15     1717.64    117.86 o 
  11   7   8     1443.44     1447.37     87.81 o 
  12   7   8      120.54      -77.19    119.77 o 
  13   7   8     2293.60     2304.27    154.10 o 
  14   7   8     1152.60     1285.69    132.12 o 
  15   7   8      276.19      165.71     74.42 o 
  16   7   8      484.89      558.95    103.81 o 
 -20   8   8      898.81     1177.81    175.75 o 
 -19   8   8      748.97      891.55    141.75 o 
 -18   8   8       18.02       32.64    122.38 o 
 -17   8   8      332.95      272.83    185.27 o 
 -16   8   8     1957.84     2019.73    151.08 o 
 -15   8   8     3032.46     2892.55    249.49 o 
 -14   8   8      149.01      153.97    228.64 o 
 -13   8   8      696.32      777.09    109.20 o 
 -12   8   8     1413.94     1468.40    244.66 o 
 -11   8   8       55.36      108.06     69.13 o 
 -10   8   8     3176.16     3282.53    214.19 o 
  -9   8   8     4003.81     3859.70    157.26 o 
  -8   8   8     1982.96     2099.92    105.93 o 
  -7   8   8     3132.08     3039.12    109.68 o 
  -6   8   8     1420.00     1278.04     60.71 o 
  -5   8   8     7648.41     7605.88    167.70 o 
  -4   8   8     7671.09     7350.75    159.89 o 
  -3   8   8     2638.72     2562.82    151.09 o 
  -2   8   8     7621.46     7705.76    166.61 o 
  -1   8   8     1152.05     1162.74     72.82 o 
   0   8   8    11428.95    11795.43    457.71 o 
   1   8   8     2509.55     2392.56    106.85 o 
   2   8   8     4245.45     4531.77    129.28 o 
   3   8   8     4658.20     4379.11    144.49 o 
   4   8   8     1072.30     1019.11     87.18 o 
   5   8   8     3482.85     3397.68    132.03 o 
   6   8   8       83.48      408.48    174.25 o 
   7   8   8     1209.83     1244.40     96.31 o 
   8   8   8      356.78      276.79     67.95 o 
   9   8   8     1487.62     1403.72    149.55 o 
  10   8   8     3162.95     3022.12    144.25 o 
  11   8   8      348.94      385.63     91.88 o 
  12   8   8     2454.23     2390.46    144.10 o 
  13   8   8       89.37       40.84    114.16 o 
  14   8   8       14.00      -68.01     68.01 o 
  15   8   8     1862.77     2021.78    288.41 o 
 -20   9   8      418.43      627.81    143.00 o 
 -19   9   8      135.09      159.74    217.46 o 
 -18   9   8      371.78      391.89    121.56 o 
 -17   9   8      778.71      886.03    399.55 o 
 -16   9   8      420.40      467.67    116.55 o 
 -15   9   8      380.85      349.42    117.54 o 
 -14   9   8       51.56      131.98    140.01 o 
 -13   9   8       31.12      -77.80     77.80 o 
 -12   9   8      113.92      185.70    139.20 o 
 -11   9   8        1.77       -9.46     67.47 o 
 -10   9   8     1047.30     1085.07     86.16 o 
  -9   9   8     1496.34     1575.96     94.79 o 
  -8   9   8      190.29      112.50     62.86 o 
  -7   9   8     3132.81     3520.74    147.51 o 
  -6   9   8      243.54      314.83     74.39 o 
  -5   9   8     1389.02     1381.17     87.51 o 
  -4   9   8     1709.66     1845.35    113.08 o 
  -3   9   8     1256.61     1210.29     76.07 o 
  -2   9   8       85.67       37.30     57.96 o 
  -1   9   8     1279.39     1322.28    100.71 o 
   0   9   8     1477.67     1261.92     83.36 o 
   1   9   8     1479.14     1415.84    152.10 o 
   2   9   8     1967.72     1817.40     93.77 o 
   3   9   8        0.89      -55.26     55.26 o 
   4   9   8     1810.51     1745.17    104.44 o 
   5   9   8     1655.33     1631.92    113.59 o 
   6   9   8      296.37      282.19    104.54 o 
   7   9   8     1168.65      975.62     88.74 o 
   8   9   8       67.85      117.31     87.68 o 
   9   9   8      622.35      505.70     73.85 o 
  10   9   8      202.77       81.71     85.56 o 
  11   9   8     1329.00     1358.96     98.18 o 
  12   9   8       52.64      -40.83     73.72 o 
  13   9   8     1078.25     1094.62    174.89 o 
  14   9   8      567.16      587.34     98.83 o 
 -19  10   8      988.64     1069.84    141.99 o 
 -18  10   8      200.54       26.52    115.43 o 
 -17  10   8     1224.69     1693.69    465.07 o 
 -16  10   8      557.64      493.40    263.84 o 
 -15  10   8     1954.30     2092.87    153.81 o 
 -14  10   8     2435.49     2562.52    149.99 o 
 -13  10   8      616.40      662.58    106.35 o 
 -12  10   8     1444.04     1738.96    170.16 o 
 -11  10   8      131.86       29.21     80.28 o 
 -10  10   8     4213.00     4472.17    148.08 o 
  -9  10   8        7.19        7.35     63.68 o 
  -8  10   8     1517.69     1341.70    102.12 o 
  -7  10   8     5154.02     4841.26    244.58 o 
  -6  10   8        7.80       -9.34    206.39 o 
  -5  10   8     2053.99     2036.18    109.57 o 
  -4  10   8     1041.72     1067.69    109.90 o 
  -3  10   8     1263.70     1002.25     76.20 o 
  -2  10   8     3764.96     3938.35    196.49 o 
  -1  10   8      309.06      305.05    139.15 o 
   0  10   8     1015.87     1091.49     77.40 o 
   1  10   8     1081.86     1113.94     78.43 o 
   2  10   8      333.32      246.19     76.70 o 
   3  10   8     1103.54     1141.10     90.60 o 
   4  10   8      352.59      318.22    113.57 o 
   5  10   8      740.42      760.39     87.80 o 
   6  10   8       17.99      -95.28    146.51 o 
   7  10   8     1690.88     1954.06    129.30 o 
   8  10   8     1146.33     1139.87     92.07 o 
   9  10   8      386.43      402.42     72.16 o 
  10  10   8     2694.72     2610.01    122.89 o 
  11  10   8      173.62      144.48     68.54 o 
  12  10   8     1136.47     1529.98    181.49 o 
  13  10   8      426.30      259.93     91.61 o 
 -18  11   8      153.34       57.52    117.51 o 
 -17  11   8        0.45       33.40    270.67 o 
 -16  11   8      165.34       65.19    255.89 o 
 -15  11   8        5.64      -17.41    132.38 o 
 -14  11   8       44.73       16.76     90.66 o 
 -13  11   8      138.97       64.88    129.10 o 
 -12  11   8      179.56       87.35    174.78 o 
 -11  11   8      356.96      544.74    474.96 o 
 -10  11   8      162.31      228.02    208.97 o 
  -9  11   8       33.62      -18.14     74.38 o 
  -8  11   8       63.91      -30.96    115.82 o 
  -7  11   8      272.92      287.64    132.97 o 
  -6  11   8       66.58     -114.38    114.38 o 
  -5  11   8      826.96      793.85     96.61 o 
  -4  11   8        0.04      -44.57     59.74 o 
  -3  11   8       88.04      164.60     63.88 o 
  -2  11   8      520.98      449.29     73.72 o 
  -1  11   8      275.95      269.48     63.51 o 
   0  11   8      635.66      543.04     92.03 o 
   1  11   8      129.11       57.18     92.73 o 
   2  11   8        3.33       17.07     65.51 o 
   3  11   8      581.10      806.96     88.28 o 
   4  11   8      243.11      359.92     90.13 o 
   5  11   8      270.43      134.15     68.90 o 
   6  11   8      118.82      139.38     79.87 o 
   7  11   8       23.34      -65.46     65.46 o 
   8  11   8       19.04       27.57     67.23 o 
   9  11   8       39.91      -61.24     61.24 o 
  10  11   8        5.54       47.41     93.84 o 
  11  11   8       73.13       77.81     80.67 o 
  12  11   8      227.86      175.85     79.59 o 
 -17  12   8     1591.84     1678.41    166.29 o 
 -16  12   8       35.34       12.09    101.95 o 
 -15  12   8      435.80      242.37    149.68 o 
 -14  12   8      487.38      523.72    367.68 o 
 -13  12   8      571.87      665.63    110.04 o 
 -12  12   8     1219.34     1326.75    215.52 o 
 -11  12   8      553.83      710.70    213.97 o 
 -10  12   8     2862.59     2879.36    287.92 o 
  -9  12   8      172.21      191.87     70.72 o 
  -8  12   8      604.86      941.84    163.70 o 
  -7  12   8      935.66      825.17    168.98 o 
  -6  12   8        6.53     -119.73    119.73 o 
  -5  12   8      766.79      793.98     88.76 o 
  -4  12   8       80.74      178.74     71.09 o 
  -3  12   8      858.62      888.22     91.20 o 
  -2  12   8     1459.63     1170.66    159.00 o 
  -1  12   8       19.62       39.34    170.67 o 
   0  12   8     2603.13     2438.85    118.16 o 
   1  12   8       15.32      -20.47     66.50 o 
   2  12   8      682.04      552.06     80.85 o 
   3  12   8      462.12      283.69    133.13 o 
   4  12   8      323.55      251.03     73.91 o 
   5  12   8      812.17      702.56     94.66 o 
   6  12   8        6.17      -67.70     67.70 o 
   7  12   8      651.64      445.30    112.76 o 
   8  12   8      130.72       99.02    146.78 o 
   9  12   8      404.53      472.23    100.07 o 
  10  12   8      576.31      712.28    328.45 o 
  11  12   8       11.53     -198.97    198.97 o 
 -15  13   8      646.26     1087.60    135.38 o 
 -14  13   8       59.16       58.14    154.68 o 
 -13  13   8      851.59     1324.19    321.51 o 
 -12  13   8      128.17       85.68    147.97 o 
 -11  13   8      973.15     1337.96    293.67 o 
 -10  13   8      488.27      831.36    338.93 o 
  -9  13   8      285.70      193.17    303.45 o 
  -8  13   8     2671.39     3084.08    343.28 o 
  -7  13   8       66.87      -44.99    142.29 o 
  -6  13   8     1085.99     1438.27    202.42 o 
  -5  13   8      296.92      472.39    168.28 o 
  -4  13   8     1534.71     1828.29    166.47 o 
  -3  13   8      178.96      126.90     71.88 o 
  -2  13   8       41.01      107.71     76.68 o 
  -1  13   8      486.36      574.86     84.57 o 
   0  13   8      182.67       76.98     72.70 o 
   1  13   8      944.84      787.57    118.40 o 
   2  13   8       26.18       99.00    106.36 o 
   3  13   8      789.69      757.29     93.29 o 
   4  13   8     2166.23     2617.28    221.81 o 
   5  13   8       86.06      -70.46     70.46 o 
   6  13   8     1996.35     2255.38    300.44 o 
   7  13   8      146.61       -5.34     77.69 o 
   8  13   8      344.40      186.29     87.87 o 
   9  13   8       95.26       88.13     93.31 o 
 -12  14   8       29.89     -140.92    328.82 o 
 -11  14   8       65.13     -310.44    310.44 o 
 -10  14   8      110.87      149.85    331.51 o 
  -9  14   8        4.02     -293.35    293.35 o 
  -8  14   8      200.78     -130.17    271.53 o 
  -7  14   8      125.63     -141.90    329.31 o 
  -6  14   8        8.59     -123.67    160.17 o 
  -5  14   8      716.39      851.77    182.86 o 
  -4  14   8      600.60      691.28    183.67 o 
  -3  14   8        4.70      -93.45     93.45 o 
  -2  14   8     1127.33      963.73    119.78 o 
  -1  14   8        0.10      -16.66     73.60 o 
   0  14   8      327.57      275.66     84.30 o 
   1  14   8      179.17      145.97     86.00 o 
   2  14   8      117.73       11.56    107.44 o 
   3  14   8      145.53      -14.79    121.36 o 
   4  14   8       62.88       -7.22    183.92 o 
   5  14   8       31.72      -39.05     94.06 o 
   6  14   8      111.65       82.70     93.01 o 
   7  14   8       31.88      -23.48     91.56 o 
 -10  15   8      530.31      327.32    330.76 o 
  -9  15   8      896.48      964.65    351.18 o 
  -8  15   8     1203.84     1679.16    410.95 o 
  -7  15   8      167.29       43.34    234.18 o 
  -6  15   8      845.57      929.87    203.77 o 
  -5  15   8       15.66      -19.38    172.64 o 
  -4  15   8     1400.41     1599.16    229.39 o 
  -3  15   8      696.77      660.04    103.38 o 
  -2  15   8      395.31      458.13     98.77 o 
  -1  15   8      957.87     1089.34    114.46 o 
   0  15   8        0.93        0.10     95.35 o 
   1  15   8     2178.35     2792.33    594.23 o 
   2  15   8      366.70      436.13    126.84 o 
   3  15   8     1007.55     1031.77    116.03 o 
   4  15   8     1670.04     1870.73    144.22 o 
  -6  16   8       10.38     -261.97    463.46 o 
  -5  16   8       28.89      -45.05    191.22 o 
  -4  16   8        0.80       -7.51    188.54 o 
  -3  16   8       10.05     -188.65    188.65 o 
  -2  16   8       72.39     -234.23    234.23 o 
  -1  16   8        6.58     -128.13    250.46 o 
   0  16   8       13.79     -149.63    232.19 o 
 -23   1   9     1737.77     1841.42    148.66 o 
 -22   1   9      191.72      250.88    112.26 o 
 -21   1   9     2240.25     2170.22    145.60 o 
 -20   1   9      607.67      473.82    103.12 o 
 -19   1   9     1205.59     1435.19    118.60 o 
 -18   1   9     1517.12     1560.53    113.79 o 
 -17   1   9       64.08      197.39     73.14 o 
 -16   1   9     7061.72     7192.02    182.34 o 
 -15   1   9      731.35      841.81     69.55 o 
 -14   1   9     5334.17     5165.06    121.18 o 
 -13   1   9     8512.38     7721.46    139.00 o 
 -12   1   9       42.58       17.79     57.16 o 
 -11   1   9     9478.70     8078.34    177.65 o 
 -10   1   9      923.90      892.70     51.14 o 
  -9   1   9     3687.58     3684.10     83.09 o 
  -8   1   9     7345.48     7067.04    111.91 o 
  -7   1   9     1368.16     1444.54     54.64 o 
  -6   1   9    16749.55    16985.87    171.70 o 
  -5   1   9     7531.82     8271.54    113.09 o 
  -4   1   9    12052.40    13513.45    191.95 o 
  -3   1   9     4802.28     5229.26     98.42 o 
  -2   1   9     4568.69     5471.21    149.22 o 
  -1   1   9        6.22      -31.65     46.28 o 
   0   1   9    10280.03    10500.74    314.20 o 
   1   1   9     1467.22     1325.34     85.10 o 
   2   1   9    13293.13    14466.14    275.74 o 
   3   1   9     5021.13     5264.99    159.14 o 
   4   1   9     8519.74     9102.98    170.75 o 
   5   1   9       81.76       95.10     68.42 o 
   6   1   9     5721.24     5554.70    150.91 o 
   7   1   9     1248.47     1401.79     92.66 o 
   8   1   9      524.81      579.85    256.16 o 
   9   1   9     7749.32     7886.67    256.51 o 
  10   1   9        4.10     -114.81    122.22 o 
  11   1   9     5040.02     4837.33    268.84 o 
  12   1   9      113.83       74.60    121.31 o 
  13   1   9     2189.45     2198.60    168.42 o 
  14   1   9     1775.52     1506.73    164.31 o 
  15   1   9      611.66      667.75    156.29 o 
  16   1   9     1603.17     1518.65    185.33 o 
  17   1   9       10.01      -77.19    279.75 o 
 -23   2   9      265.13      298.27    195.37 o 
 -22   2   9     1515.52     1583.09    135.75 o 
 -21   2   9      811.29     1160.70    123.97 o 
 -20   2   9     1217.64     1453.32    122.15 o 
 -19   2   9      278.64      231.49    111.09 o 
 -18   2   9      417.59      338.33     90.52 o 
 -17   2   9     1195.58     1170.60     90.06 o 
 -16   2   9       95.58       25.93     65.37 o 
 -15   2   9     1040.89     1153.64     73.97 o 
 -14   2   9     3437.59     3508.65    127.83 o 
 -13   2   9     8841.20     7952.10    141.77 o 
 -12   2   9     2822.67     2543.31     87.51 o 
 -11   2   9      143.15      197.32     44.32 o 
 -10   2   9       66.13       27.96     37.94 o 
  -9   2   9     4838.33     4596.74     90.80 o 
  -8   2   9     1219.58     1303.35     54.28 o 
  -7   2   9     5841.64     6329.27    102.45 o 
  -6   2   9        0.34       29.83     30.31 o 
  -5   2   9     2919.05     3069.38     98.74 o 
  -4   2   9       12.67       42.49     25.77 o 
  -3   2   9    11601.38    10279.00    157.94 o 
  -2   2   9      360.65      432.25     35.99 o 
  -1   2   9     2715.58     2418.04    108.00 o 
   0   2   9    28539.12    30868.00    524.07 o 
   1   2   9     1350.56     1577.39     94.03 o 
   2   2   9    15175.85    15899.11    282.59 o 
   3   2   9      958.43      883.84     60.88 o 
   4   2   9     3498.30     3637.02    106.03 o 
   5   2   9     4815.39     4895.20    181.75 o 
   6   2   9       26.35       87.80     65.15 o 
   7   2   9     6672.33     6641.60    168.69 o 
   8   2   9      188.43      204.99    108.52 o 
   9   2   9     4962.05     5207.50    215.97 o 
  10   2   9      209.29      434.00    125.34 o 
  11   2   9       44.30       73.95    107.67 o 
  12   2   9     1945.87     1949.53    167.85 o 
  13   2   9      302.06      234.44    127.63 o 
  14   2   9     1298.92     1355.17    165.86 o 
  15   2   9      318.05      205.54    176.83 o 
  16   2   9      201.71      -36.17    166.88 o 
  17   2   9      219.39      145.53    146.91 o 
 -23   3   9      406.96      391.09    118.03 o 
 -22   3   9       11.32       35.53    100.35 o 
 -21   3   9     1302.17     1318.56    126.51 o 
 -20   3   9     1119.30      919.21    112.71 o 
 -19   3   9      598.92      823.16    132.11 o 
 -18   3   9     1424.02     1425.54    101.56 o 
 -17   3   9     1316.10     1314.97    131.29 o 
 -16   3   9     1084.15     1085.23    125.76 o 
 -15   3   9      558.01      423.06     60.55 o 
 -14   3   9    13499.15    13284.15    199.09 o 
 -13   3   9     4005.20     3780.49    101.51 o 
 -12   3   9     1850.95     1709.84     74.47 o 
 -11   3   9     5473.92     5002.39    104.23 o 
 -10   3   9      982.41     1069.46     52.58 o 
  -9   3   9     6108.76     5364.02    133.35 o 
  -8   3   9      991.59      906.98     44.10 o 
  -7   3   9      150.29      155.20     30.96 o 
  -6   3   9    11866.75    11123.59    151.52 o 
  -5   3   9      590.59      537.45    104.27 o 
  -4   3   9      271.74      355.36     33.87 o 
  -3   3   9     1715.57     1897.57     63.38 o 
  -2   3   9     1606.99     1485.40     59.32 o 
  -1   3   9     2641.39     2390.59    131.44 o 
   0   3   9     2213.22     1964.90     67.76 o 
   1   3   9     3650.78     4256.63    111.17 o 
   2   3   9      650.75      771.31     62.40 o 
   3   3   9     2976.18     2815.76     98.73 o 
   4   3   9      103.82      194.29     50.60 o 
   5   3   9     2659.63     2662.65    138.95 o 
   6   3   9     6083.26     5884.99    159.48 o 
   7   3   9     7408.21     7128.19    182.05 o 
   8   3   9     5534.86     5230.76    169.75 o 
   9   3   9     5051.98     4507.50    196.98 o 
  10   3   9       42.33      -46.99    146.78 o 
  11   3   9     1822.40     1614.66    163.93 o 
  12   3   9      461.21      324.07    118.64 o 
  13   3   9     1794.48     1520.70    156.01 o 
  14   3   9      337.79      209.87    137.23 o 
  15   3   9      272.21      105.61    124.75 o 
  16   3   9      194.67      262.01    143.69 o 
  17   3   9      649.76      615.29    202.95 o 
 -22   4   9      910.85      771.16    174.78 o 
 -21   4   9      330.37      405.90    140.17 o 
 -20   4   9      289.76      173.71    136.41 o 
 -19   4   9     2661.50     2987.89    221.54 o 
 -18   4   9        8.08       38.48     91.90 o 
 -17   4   9     1362.20     1666.22    100.34 o 
 -16   4   9        4.22      -37.78     68.83 o 
 -15   4   9     1799.52     1914.74     98.50 o 
 -14   4   9        3.24       19.53     61.56 o 
 -13   4   9     4260.12     3795.32    102.42 o 
 -12   4   9     8722.74     8719.68    264.47 o 
 -11   4   9      265.42      197.14     83.38 o 
 -10   4   9    14660.84    14682.60    223.42 o 
  -9   4   9     6020.50     5686.98    134.47 o 
  -8   4   9      925.69      983.66     49.93 o 
  -7   4   9     2417.08     2763.58     56.89 o 
  -6   4   9        6.82       69.16     28.71 o 
  -5   4   9     3315.39     3721.77     93.03 o 
  -4   4   9       48.05       50.96     37.22 o 
  -3   4   9       17.33       -5.46     29.39 o 
  -2   4   9     7377.50     7894.46    160.48 o 
  -1   4   9       18.34       63.51     45.99 o 
   0   4   9     6680.48     6421.57    107.64 o 
   1   4   9      252.14      217.94     41.69 o 
   2   4   9     5917.28     5140.16     99.20 o 
   3   4   9     5034.45     4512.60    120.58 o 
   4   4   9      877.50      843.11     67.23 o 
   5   4   9     8526.00     7937.81    250.08 o 
   6   4   9     1646.48     1763.24    121.80 o 
   7   4   9    12298.51    11538.96    232.72 o 
   8   4   9     3235.87     3263.48    141.47 o 
   9   4   9     4632.28     4546.95    226.49 o 
  10   4   9     4200.65     4107.57    198.31 o 
  11   4   9     1113.31     1044.92    177.85 o 
  12   4   9     2873.62     3081.80    207.62 o 
  13   4   9     1870.79     1986.53    164.66 o 
  14   4   9      519.14      569.66    135.08 o 
  15   4   9      551.24      464.05    200.10 o 
  16   4   9       39.18     -126.80    126.80 o 
 -22   5   9      195.25      197.25    157.26 o 
 -21   5   9      136.39        7.31    127.81 o 
 -20   5   9       79.73      -18.49    128.78 o 
 -19   5   9      243.96      323.60    117.14 o 
 -18   5   9       41.70       33.65    222.19 o 
 -17   5   9     1959.41     2051.02    144.99 o 
 -16   5   9      131.89      -20.05    159.84 o 
 -15   5   9     2390.21     2222.82    151.59 o 
 -14   5   9     4182.31     3932.74    176.06 o 
 -13   5   9       13.58      -19.10     56.49 o 
 -12   5   9      535.24      553.87     66.79 o 
 -11   5   9      496.76      421.42     60.72 o 
 -10   5   9      487.18      401.84    101.99 o 
  -9   5   9        8.25       -3.76     83.66 o 
  -8   5   9     2428.23     2323.41     92.70 o 
  -7   5   9      633.96      510.02     43.03 o 
  -6   5   9     1983.46     2045.60     82.48 o 
  -5   5   9      191.69      187.76     40.60 o 
  -4   5   9       56.18       39.83     62.80 o 
  -3   5   9     1111.98     1166.58     88.06 o 
  -2   5   9      205.75      289.82     54.32 o 
  -1   5   9      108.52      135.57     39.64 o 
   0   5   9     2106.19     2020.52     64.69 o 
   1   5   9     2611.89     2606.67     77.00 o 
   2   5   9       82.76       37.34     35.95 o 
   3   5   9     1230.17     1158.34     71.09 o 
   4   5   9       12.59        2.73     41.46 o 
   5   5   9     1561.30     1506.18     76.18 o 
   6   5   9     1993.86     1978.69    126.00 o 
   7   5   9      247.56      283.14     82.71 o 
   8   5   9      641.00      709.90     93.69 o 
   9   5   9        0.49        1.24     84.00 o 
  10   5   9     1127.73     1009.14    157.53 o 
  11   5   9      297.00      325.11    115.19 o 
  12   5   9       61.08       -5.58    113.59 o 
  13   5   9      782.27      895.02    140.89 o 
  14   5   9      411.84      382.76    249.71 o 
  15   5   9      235.86      -22.03    130.79 o 
  16   5   9        4.07     -136.02    136.02 o 
 -22   6   9     1072.64     1120.08    184.57 o 
 -21   6   9      434.88      328.93    137.05 o 
 -20   6   9      145.01      208.11    122.22 o 
 -19   6   9     1110.00     1378.05    139.77 o 
 -18   6   9      215.07      292.78    311.79 o 
 -17   6   9     2130.70     1936.74    367.25 o 
 -16   6   9       68.39      119.91    100.76 o 
 -15   6   9     6054.78     5981.67    215.95 o 
 -14   6   9     2015.27     2075.89    145.31 o 
 -13   6   9      148.37      124.09     59.92 o 
 -12   6   9     4135.17     4206.81    135.81 o 
 -11   6   9      907.36      910.19     76.32 o 
 -10   6   9     3538.68     3781.40    124.85 o 
  -9   6   9     2742.07     2682.04    117.81 o 
  -8   6   9      496.13      484.17     58.55 o 
  -7   6   9     3576.62     3855.34     90.66 o 
  -6   6   9      956.80      814.14     48.39 o 
  -5   6   9     1689.82     1607.07     80.41 o 
  -4   6   9     1465.19     1620.91     95.52 o 
  -3   6   9      971.93     1180.02    151.04 o 
  -2   6   9     5778.58     5598.64    129.26 o 
  -1   6   9     1179.21      954.40     60.93 o 
   0   6   9     5753.29     5945.87    136.03 o 
   1   6   9      219.54      241.46     45.76 o 
   2   6   9     4123.58     3861.48    112.16 o 
   3   6   9     3448.46     3673.85     92.64 o 
   4   6   9      621.82      702.70     60.23 o 
   5   6   9    10075.61     9667.91    179.18 o 
   6   6   9      985.02      878.02     68.56 o 
   7   6   9     3798.59     3949.20    120.43 o 
   8   6   9     4707.15     4526.59    116.37 o 
   9   6   9       52.72        9.29     58.57 o 
  10   6   9     4573.15     4677.37    196.73 o 
  11   6   9      395.14      447.62    151.94 o 
  12   6   9     1246.37     1646.61    145.46 o 
  13   6   9      694.64      728.14    127.30 o 
  14   6   9      293.10      259.39    128.94 o 
  15   6   9      817.10      826.38    152.92 o 
 -21   7   9      555.85      487.59    160.49 o 
 -20   7   9      268.51      343.55    144.58 o 
 -19   7   9      874.03     1144.56    145.65 o 
 -18   7   9     1301.01     1366.55    328.39 o 
 -17   7   9      220.48      206.45     98.34 o 
 -16   7   9     1346.66     1372.96    134.65 o 
 -15   7   9     3949.00     4077.42    281.47 o 
 -14   7   9     1738.07     1727.93    131.63 o 
 -13   7   9     1235.97     1155.34    202.20 o 
 -12   7   9      336.05      386.11     70.74 o 
 -11   7   9     1373.65     1327.56     87.49 o 
 -10   7   9       21.33       28.75     54.35 o 
  -9   7   9     3683.63     3596.93    124.51 o 
  -8   7   9      152.93      202.74     70.92 o 
  -7   7   9      761.20      789.13    102.49 o 
  -6   7   9     2122.32     1966.05    122.60 o 
  -5   7   9        6.27       29.96     47.16 o 
  -4   7   9     3736.72     3425.12    104.92 o 
  -3   7   9     3063.72     3120.64    137.78 o 
  -2   7   9      406.40      388.67     54.37 o 
  -1   7   9     3882.79     3605.08    109.76 o 
   0   7   9       91.94      187.08     50.66 o 
   1   7   9      474.12      411.57     57.13 o 
   2   7   9     2825.44     2988.23    108.11 o 
   3   7   9     3999.82     4075.65    197.84 o 
   4   7   9     2268.70     2467.56    323.29 o 
   5   7   9      156.91      134.07     59.04 o 
   6   7   9        1.53      -33.99     85.08 o 
   7   7   9      186.98      113.43     64.50 o 
   8   7   9     1278.54     1232.91     92.94 o 
   9   7   9       98.42       84.39     89.41 o 
  10   7   9      637.38      521.92    122.00 o 
  11   7   9     3024.00     3075.26    139.70 o 
  12   7   9        4.84      -92.09    106.85 o 
  13   7   9      170.52      383.48     92.82 o 
  14   7   9      221.04      223.53    290.13 o 
  15   7   9      141.50       80.24    257.34 o 
 -20   8   9      737.16      659.56    172.96 o 
 -19   8   9      305.21      -59.65    192.90 o 
 -18   8   9      597.27      711.08    122.47 o 
 -17   8   9     2416.64     2252.37    156.50 o 
 -16   8   9      355.23      227.87    106.50 o 
 -15   8   9      486.81      535.97    109.43 o 
 -14   8   9     2114.90     2149.23    242.08 o 
 -13   8   9      176.44      308.95    104.22 o 
 -12   8   9     4280.62     4115.53    153.90 o 
 -11   8   9      395.08      522.53     88.98 o 
 -10   8   9      658.42      677.56     86.82 o 
  -9   8   9     1973.77     1761.95     96.47 o 
  -8   8   9      366.42      295.10     94.59 o 
  -7   8   9     2144.27     2095.87    111.03 o 
  -6   8   9      332.85      307.64     59.87 o 
  -5   8   9      411.86      446.67     64.36 o 
  -4   8   9     1505.99     1569.53     88.09 o 
  -3   8   9      999.30      958.66     70.15 o 
  -2   8   9     1486.07     1513.53     89.76 o 
  -1   8   9       82.26      101.51     52.96 o 
   0   8   9     3331.90     3264.79    151.26 o 
   1   8   9      446.49      502.35     61.26 o 
   2   8   9     7387.32     7106.34    162.80 o 
   3   8   9      601.36      560.23    133.94 o 
   4   8   9      248.02      311.79     62.03 o 
   5   8   9     3778.83     3863.11    148.29 o 
   6   8   9     1022.78      994.11     88.89 o 
   7   8   9     1019.37     1116.05     94.98 o 
   8   8   9     2703.36     2683.82    113.16 o 
   9   8   9      179.01       90.32     70.85 o 
  10   8   9     1431.94     1684.65    150.04 o 
  11   8   9      589.12      408.59     83.20 o 
  12   8   9        2.62      -40.18    180.91 o 
  13   8   9      232.14      105.94     78.78 o 
  14   8   9        5.96       54.10     75.65 o 
 -20   9   9      380.47      216.11    146.51 o 
 -19   9   9      512.29      673.97    171.18 o 
 -18   9   9     1452.21     1752.50    149.70 o 
 -17   9   9       90.70      190.33     99.27 o 
 -16   9   9     1998.43     2091.85    203.00 o 
 -15   9   9      980.90     1326.38    130.19 o 
 -14   9   9      283.80      412.67    174.09 o 
 -13   9   9     2004.09     1976.89    170.59 o 
 -12   9   9       41.49       23.91     75.39 o 
 -11   9   9     4061.99     4128.91    143.67 o 
 -10   9   9       17.10      -56.67     56.67 o 
  -9   9   9     2227.27     2207.25    106.74 o 
  -8   9   9     1679.87     1678.42    100.90 o 
  -7   9   9     1615.73     1582.76    149.73 o 
  -6   9   9     1565.80     1546.41     98.10 o 
  -5   9   9      454.66      429.44     67.98 o 
  -4   9   9     5178.64     4899.12    136.89 o 
  -3   9   9     3281.85     3155.72    130.10 o 
  -2   9   9      612.94      555.44     91.09 o 
  -1   9   9     3473.58     3167.74    162.66 o 
   0   9   9     1139.94     1315.15    103.97 o 
   1   9   9     6068.51     5739.86    184.61 o 
   2   9   9       65.39       93.76     62.67 o 
   3   9   9     3539.20     3850.73    140.85 o 
   4   9   9     2318.68     2404.88    208.75 o 
   5   9   9      204.00      133.17     62.33 o 
   6   9   9     2605.59     2836.19    130.52 o 
   7   9   9       64.84       73.27    104.11 o 
   8   9   9     2770.15     2909.14    132.58 o 
   9   9   9      796.91      823.33    172.63 o 
  10   9   9      509.73      513.00    117.57 o 
  11   9   9      755.43      690.39    161.08 o 
  12   9   9      260.55      196.02     76.32 o 
  13   9   9      925.58      857.36    106.68 o 
 -19  10   9       78.30      460.33    132.49 o 
 -18  10   9      245.03      257.93    122.47 o 
 -17  10   9       59.91       14.25    202.79 o 
 -16  10   9       94.05      -41.92     87.40 o 
 -15  10   9      110.47       27.18    300.93 o 
 -14  10   9      104.58      142.49     95.13 o 
 -13  10   9      762.75      772.10    158.02 o 
 -12  10   9      644.73      473.59    138.61 o 
 -11  10   9       92.13      140.27    146.35 o 
 -10  10   9     1120.17     1135.91     95.53 o 
  -9  10   9      783.70      874.14     79.75 o 
  -8  10   9      225.39      204.46    106.91 o 
  -7  10   9       30.14       30.45    170.70 o 
  -6  10   9       70.75      119.12     65.59 o 
  -5  10   9       27.38       51.69     57.59 o 
  -4  10   9      104.91       57.94     62.66 o 
  -3  10   9      381.20      285.02     66.15 o 
  -2  10   9      481.37      435.16    139.07 o 
  -1  10   9      742.26      589.22     68.76 o 
   0  10   9       63.25      -18.74     54.32 o 
   1  10   9      135.66      122.89     64.51 o 
   2  10   9     1224.22     1146.08     87.61 o 
   3  10   9      504.28      473.95     98.73 o 
   4  10   9      601.13      555.42     82.22 o 
   5  10   9      225.32      193.04    130.50 o 
   6  10   9      252.61      116.53    169.57 o 
   7  10   9      371.29      501.33     81.96 o 
   8  10   9       33.07      100.16     68.54 o 
   9  10   9       29.43      -43.13     62.16 o 
  10  10   9       74.34       82.69     67.94 o 
  11  10   9       50.61       59.79    141.16 o 
  12  10   9        0.31      -70.45     70.45 o 
 -18  11   9      280.78      279.45    291.68 o 
 -17  11   9      219.00      140.37    137.22 o 
 -16  11   9     1535.58     1592.83    144.68 o 
 -15  11   9      267.84      190.81    105.18 o 
 -14  11   9      737.96      988.92    266.48 o 
 -13  11   9     2517.63     2692.21    158.33 o 
 -12  11   9      191.19      371.80    133.13 o 
 -11  11   9     4812.05     5104.73    197.84 o 
 -10  11   9     1370.82     1578.00    109.17 o 
  -9  11   9     2249.94     2223.63    115.58 o 
  -8  11   9     2828.37     2916.33    209.63 o 
  -7  11   9     1087.29      954.71    314.20 o 
  -6  11   9      631.80      793.05     77.77 o 
  -5  11   9      502.39      465.17     72.66 o 
  -4  11   9     1592.48     1506.78    145.75 o 
  -3  11   9      647.94      731.01     81.80 o 
  -2  11   9     1438.37     1351.05    101.87 o 
  -1  11   9     2136.28     2153.77    107.95 o 
   0  11   9      173.97       12.84     57.50 o 
   1  11   9     4196.54     4433.81    224.72 o 
   2  11   9     3239.41     3149.64    421.75 o 
   3  11   9     1321.21     1360.63    122.17 o 
   4  11   9     5325.12     5576.46    389.40 o 
   5  11   9      183.30      161.42     77.52 o 
   6  11   9     2297.04     2752.60    417.94 o 
   7  11   9      333.27      312.90     78.72 o 
   8  11   9      242.75      270.03    110.11 o 
   9  11   9     1299.75     1325.91    104.01 o 
  10  11   9        6.25      -65.47     95.37 o 
  11  11   9     1609.68     1640.35    145.03 o 
 -16  12   9       57.06      193.17     97.26 o 
 -15  12   9      364.35      333.37    385.04 o 
 -14  12   9      804.14     1012.30    123.78 o 
 -13  12   9        0.85      -39.61    196.66 o 
 -12  12   9      387.06      596.24    171.72 o 
 -11  12   9       62.96      109.38     76.01 o 
 -10  12   9       47.48      -59.10    127.11 o 
  -9  12   9      119.83      -16.98    162.91 o 
  -8  12   9      586.04      421.55    153.86 o 
  -7  12   9     1096.99     1018.41    159.27 o 
  -6  12   9      385.46      399.17    189.14 o 
  -5  12   9      468.96      397.32     75.35 o 
  -4  12   9        0.71       81.73     72.83 o 
  -3  12   9      761.62      683.14     81.55 o 
  -2  12   9      360.18      265.68     75.80 o 
  -1  12   9      207.94      148.32     71.23 o 
   0  12   9      603.20      638.66    186.45 o 
   1  12   9      591.94      509.47     80.16 o 
   2  12   9       75.68       -1.56     70.69 o 
   3  12   9      176.80       33.19     66.87 o 
   4  12   9        0.47     -101.80    101.80 o 
   5  12   9       43.25      -12.60     97.98 o 
   6  12   9      376.11      400.33     85.13 o 
   7  12   9      245.16      296.24     95.08 o 
   8  12   9        4.92      -87.56    100.72 o 
   9  12   9      270.56      265.96     79.37 o 
  10  12   9      411.26      299.69    202.89 o 
 -15  13   9      616.84      713.33    131.36 o 
 -14  13   9      251.40      201.66    103.58 o 
 -13  13   9      374.91      371.91    101.81 o 
 -12  13   9      201.29      197.10    183.38 o 
 -11  13   9     1010.55     1023.16    113.16 o 
 -10  13   9      177.97      385.58    288.08 o 
  -9  13   9      141.52      165.13    167.31 o 
  -8  13   9      682.32      386.05    158.96 o 
  -7  13   9      624.79      718.79    176.84 o 
  -6  13   9     1079.05     1025.79    182.34 o 
  -5  13   9      155.57      158.65     80.01 o 
  -4  13   9        7.42       19.12     94.38 o 
  -3  13   9      242.26      209.18     76.51 o 
  -2  13   9        1.18      -72.80     72.80 o 
  -1  13   9      218.44      182.22     71.92 o 
   0  13   9      636.13      643.76    221.28 o 
   1  13   9      369.94      325.22    128.13 o 
   2  13   9       41.50       16.01     94.76 o 
   3  13   9     1820.52     1933.58    135.10 o 
   4  13   9     1473.98     1530.40    156.24 o 
   5  13   9       44.71      -77.40     77.40 o 
   6  13   9      805.83     1123.30    155.17 o 
   7  13   9      209.13      176.41     86.47 o 
   8  13   9      526.07      560.05    108.74 o 
 -13  14   9      592.55     1013.56    129.96 o 
 -12  14   9      360.07      183.17    356.34 o 
 -11  14   9      112.92     -245.84    320.98 o 
 -10  14   9      976.98     1108.69    383.22 o 
  -9  14   9      492.49      342.58    302.81 o 
  -8  14   9     1133.59     1498.73    221.93 o 
  -7  14   9     1766.16     2154.96    239.32 o 
  -6  14   9       68.59        6.67    257.98 o 
  -5  14   9     2114.78     2309.68    239.27 o 
  -4  14   9      384.86      486.97     85.56 o 
  -3  14   9     1126.78     1214.45    124.18 o 
  -2  14   9     1467.45     1314.78    162.82 o 
  -1  14   9       26.33      -39.85     76.40 o 
   0  14   9     1340.18     1451.39    121.82 o 
   1  14   9       22.59      -58.42     75.30 o 
   2  14   9      780.61      699.47    101.04 o 
   3  14   9      249.86      287.25     89.01 o 
   4  14   9       53.90      100.81     83.07 o 
   5  14   9      525.24      524.42     98.31 o 
   6  14   9        0.04      -84.27     84.27 o 
  -9  15   9       68.57     -204.67    333.12 o 
  -8  15   9      268.92      -68.04    296.04 o 
  -7  15   9      105.52        4.66    175.55 o 
  -6  15   9       52.10     -123.99    168.54 o 
  -5  15   9        3.17     -196.08    346.72 o 
  -4  15   9       13.52     -168.99    168.99 o 
  -3  15   9        4.13     -148.76    148.76 o 
  -2  15   9       42.41       -7.85     88.13 o 
  -1  15   9      186.82      165.86    101.11 o 
   0  15   9      123.71       -4.39     87.49 o 
   1  15   9      383.28      338.84    107.12 o 
   2  15   9        0.14      -90.83     90.83 o 
 -23   0  10       49.20      -82.23    151.46 o 
 -22   0  10     5526.81     6669.23    321.30 o 
 -21   0  10      995.08     1004.64    168.01 o 
 -20   0  10     5058.38     5464.12    262.61 o 
 -19   0  10     4486.20     4532.47    245.73 o 
 -18   0  10      284.19       97.07    113.41 o 
 -17   0  10    12649.48    12362.94    315.28 o 
 -16   0  10     1663.92     1773.40    188.81 o 
 -15   0  10     1606.12     1449.80    109.76 o 
 -14   0  10    13814.31    12676.36    271.96 o 
 -13   0  10       65.87       83.51     66.32 o 
 -12   0  10      957.27      864.20     84.57 o 
 -11   0  10     1637.03     1546.38    185.75 o 
 -10   0  10     1572.31     1760.75     96.56 o 
  -9   0  10       80.60      108.07     51.05 o 
  -8   0  10     3603.47     3330.22    109.59 o 
  -7   0  10     2410.80     2746.27     98.17 o 
  -6   0  10     7533.87     7795.96    155.56 o 
  -5   0  10    19484.22    19357.86    298.31 o 
  -4   0  10     5256.79     5717.70    232.83 o 
  -3   0  10    31842.13    31013.01    750.63 o 
  -2   0  10    14042.25    13188.19    376.87 o 
  -1   0  10       82.60       16.12     67.29 o 
   0   0  10    31863.43    31483.51    744.72 o 
   1   0  10       23.74       77.18     72.24 o 
   2   0  10     9466.44     9658.74    299.48 o 
   3   0  10    14776.69    15266.47    421.05 o 
   4   0  10     7298.06     6715.21    188.75 o 
   5   0  10    17681.44    18456.27    356.84 o 
   6   0  10       88.67      -43.12     62.91 o 
   7   0  10       76.73      126.52    160.27 o 
   8   0  10     1796.40     2067.53    207.25 o 
   9   0  10      465.54      837.27    173.60 o 
  10   0  10    14807.44    15189.93    521.13 o 
  11   0  10      175.15      251.97    184.57 o 
  12   0  10     8266.69     9066.02    421.27 o 
  13   0  10      360.96      698.92    218.86 o 
  14   0  10     3179.28     2906.31    272.82 o 
  15   0  10     5251.85     5811.22    387.94 o 
  16   0  10        0.93       71.38    224.02 o 
 -23   1  10      152.21       92.05    102.93 o 
 -22   1  10      305.80      429.63    100.95 o 
 -21   1  10      112.30      259.94     99.13 o 
 -20   1  10      561.64      559.34    103.22 o 
 -19   1  10      136.36      186.76     89.11 o 
 -18   1  10      387.20      335.55     83.33 o 
 -17   1  10      139.96      176.08     75.71 o 
 -16   1  10      873.44      955.32     70.68 o 
 -15   1  10     1064.15     1026.58     71.27 o 
 -14   1  10       99.50       88.40     49.73 o 
 -13   1  10      585.73      653.20     56.79 o 
 -12   1  10       65.70       -3.54     43.42 o 
 -11   1  10     1346.35     1257.16     67.20 o 
 -10   1  10        0.82       30.73     39.90 o 
  -9   1  10      774.13      752.18     46.30 o 
  -8   1  10      247.97      226.78     36.28 o 
  -7   1  10       10.04      -22.55     22.55 o 
  -6   1  10       15.01       16.98     17.55 o 
  -5   1  10     1508.32     1257.33    166.62 o 
  -4   1  10     5911.95     6558.01    114.69 o 
  -3   1  10      251.86      363.96     97.42 o 
  -2   1  10      124.96      157.97     55.97 o 
  -1   1  10     1763.67     1656.00     98.10 o 
   0   1  10     1032.73      970.02    106.10 o 
   1   1  10       72.42       99.56     57.29 o 
   2   1  10      980.95     1016.64     73.08 o 
   3   1  10      568.01      585.09     92.98 o 
   4   1  10      145.47      179.16     48.79 o 
   5   1  10       51.73       -1.99     49.45 o 
   6   1  10     2883.16     2810.70    119.46 o 
   7   1  10     1390.85     1115.24    135.49 o 
   8   1  10      603.17      636.93    122.43 o 
   9   1  10      715.53     1036.38    135.81 o 
  10   1  10      299.18      220.30    119.02 o 
  11   1  10       66.20      -20.26    118.35 o 
  12   1  10       45.86      103.04    117.83 o 
  13   1  10       15.99     -120.64    120.64 o 
  14   1  10        2.95       43.82    197.47 o 
  15   1  10        0.96       74.90    163.18 o 
  16   1  10      146.47      290.46    154.25 o 
 -23   2  10      400.82      532.47    116.44 o 
 -22   2  10     2868.60     3192.72    385.04 o 
 -21   2  10      544.43      618.77    107.20 o 
 -20   2  10     2374.91     2624.98    148.47 o 
 -19   2  10     4741.15     4996.40    175.57 o 
 -18   2  10      147.92      149.93     73.79 o 
 -17   2  10     9583.54     9639.44    243.88 o 
 -16   2  10     4013.71     4140.50    116.63 o 
 -15   2  10     1949.23     1880.48     81.61 o 
 -14   2  10     2292.11     2303.30     91.57 o 
 -13   2  10        3.26       35.67     49.17 o 
 -12   2  10     2705.90     2533.85     85.80 o 
 -11   2  10      247.09      240.01     51.56 o 
 -10   2  10     1278.78     1389.01     60.30 o 
  -9   2  10     3376.63     3540.16     83.13 o 
  -8   2  10       79.83      144.11     35.19 o 
  -7   2  10     7578.52     7565.67     95.73 o 
  -6   2  10     1480.00     1418.91     46.68 o 
  -5   2  10     8361.99     8716.64    141.42 o 
  -4   2  10      268.01      275.24     47.92 o 
  -3   2  10    14127.80    14818.26    263.76 o 
  -2   2  10    12187.13    12476.36    188.76 o 
  -1   2  10      103.45      118.82     51.89 o 
   0   2  10     3623.92     3587.48    163.77 o 
   1   2  10     4145.44     4322.64    141.79 o 
   2   2  10     1274.75     1322.49    148.98 o 
   3   2  10     4357.15     4116.21    135.71 o 
   4   2  10      476.97      558.82     83.85 o 
   5   2  10     4125.18     4218.80    185.16 o 
   6   2  10      194.15      336.82     79.41 o 
   7   2  10     1127.49     1167.06     97.87 o 
   8   2  10      198.93      166.72    137.32 o 
   9   2  10      454.79      362.32    121.96 o 
  10   2  10     4281.14     4260.92    393.48 o 
  11   2  10       39.97       39.70    116.17 o 
  12   2  10     6223.32     6189.95    255.14 o 
  13   2  10      627.93      620.97    143.02 o 
  14   2  10     1972.37     1947.41    230.74 o 
  15   2  10      965.09     1308.69    168.98 o 
  16   2  10      180.98       51.07    138.37 o 
 -23   3  10      763.17      639.37    162.64 o 
 -22   3  10        0.09      112.01    149.31 o 
 -21   3  10      679.82      747.82    112.79 o 
 -20   3  10     1967.51     2048.35    134.71 o 
 -19   3  10      358.33      427.06    196.18 o 
 -18   3  10     2584.51     2820.94    126.34 o 
 -17   3  10      907.30     1005.19    152.34 o 
 -16   3  10     1680.47     1777.86     93.73 o 
 -15   3  10     1264.81     1239.00     70.58 o 
 -14   3  10        1.42      -10.77     49.63 o 
 -13   3  10     1583.47     1487.97     94.13 o 
 -12   3  10      648.00      723.91     54.09 o 
 -11   3  10      992.44      999.14     54.35 o 
 -10   3  10     1405.57     1269.31     60.71 o 
  -9   3  10    23736.70    22567.63    269.83 o 
  -8   3  10    10770.35    10990.26    184.40 o 
  -7   3  10    11250.48    10439.66    122.21 o 
  -6   3  10    21608.40    21548.70    248.23 o 
  -5   3  10      694.51      737.19     47.65 o 
  -4   3  10     7622.49     6709.01    165.88 o 
  -3   3  10     3767.49     3635.43     88.10 o 
  -2   3  10     1107.50      911.99     87.39 o 
  -1   3  10     4835.66     4798.40    106.64 o 
   0   3  10      362.51      361.89     41.22 o 
   1   3  10     1805.22     1664.72     83.65 o 
   2   3  10     1022.11      920.29     68.72 o 
   3   3  10     1002.64      995.72     85.69 o 
   4   3  10       43.43      -11.79     48.34 o 
   5   3  10        0.08        1.00     72.07 o 
   6   3  10     1129.20      998.77    108.57 o 
   7   3  10     3939.86     3937.03    147.64 o 
   8   3  10     4257.86     3892.37    368.49 o 
   9   3  10      773.19      660.52    142.32 o 
  10   3  10        3.34      -70.09    112.62 o 
  11   3  10      175.58      130.16    115.30 o 
  12   3  10      435.10      351.24    128.29 o 
  13   3  10      639.60      679.04    133.63 o 
  14   3  10      712.66      568.54    150.63 o 
  15   3  10      738.86      867.04    516.99 o 
  16   3  10      901.84      884.15    205.21 o 
 -22   4  10       47.16      -89.54    139.53 o 
 -21   4  10      322.01      342.15    131.14 o 
 -20   4  10      242.46      215.52    121.79 o 
 -19   4  10      155.45      106.34    101.74 o 
 -18   4  10      337.02      403.38    149.95 o 
 -17   4  10        0.59      -13.72     95.28 o 
 -16   4  10       50.88      122.93    114.27 o 
 -15   4  10      103.84      150.11     67.13 o 
 -14   4  10      932.15      892.77     63.46 o 
 -13   4  10      316.18      235.76     52.06 o 
 -12   4  10      208.77      200.11     45.65 o 
 -11   4  10       28.18       43.46     48.02 o 
 -10   4  10      540.37      500.97     50.50 o 
  -9   4  10      463.42      368.47     38.80 o 
  -8   4  10     4553.30     4290.62     87.15 o 
  -7   4  10     2782.64     2552.64     71.76 o 
  -6   4  10      580.43      493.44     43.96 o 
  -5   4  10     2125.09     2268.70     76.73 o 
  -4   4  10     1307.36     1398.81     61.97 o 
  -3   4  10     2263.95     2331.55     76.60 o 
  -2   4  10       31.60       17.51     33.65 o 
  -1   4  10     1547.77     1452.84     67.20 o 
   0   4  10     1079.43     1141.00     55.46 o 
   1   4  10     3719.93     3855.93     90.00 o 
   2   4  10       51.39       52.06     49.93 o 
   3   4  10      217.50      174.71     58.04 o 
   4   4  10       57.43       92.51    106.74 o 
   5   4  10     1054.82      954.96    101.01 o 
   6   4  10        0.14      -66.52     84.39 o 
   7   4  10        3.73      -75.28     75.28 o 
   8   4  10      541.17      641.66     93.21 o 
   9   4  10      238.32      232.29    107.47 o 
  10   4  10       67.96      164.31    110.71 o 
  11   4  10      307.79      126.90    117.62 o 
  12   4  10      121.27      122.68    115.85 o 
  13   4  10        8.02     -118.67    118.67 o 
  14   4  10      346.91      222.62    139.30 o 
  15   4  10       53.52     -135.61    135.61 o 
  16   4  10      117.50      -85.99    188.76 o 
 -22   5  10      249.39      402.24    161.56 o 
 -21   5  10     3783.46     4222.35    248.74 o 
 -20   5  10     1646.70     1548.34    167.91 o 
 -19   5  10      707.24      978.15    190.91 o 
 -18   5  10     2345.97     2456.09    163.90 o 
 -17   5  10      247.88      249.19    165.65 o 
 -16   5  10     1028.96     1012.52    118.51 o 
 -15   5  10     5838.96     5560.69    196.79 o 
 -14   5  10     2664.88     2693.02    170.42 o 
 -13   5  10     4067.50     3724.30    196.38 o 
 -12   5  10      305.49      375.00     69.03 o 
 -11   5  10     8673.25     8169.97    178.34 o 
 -10   5  10     3649.23     3411.36    171.47 o 
  -9   5  10     7344.85     6760.69    183.76 o 
  -8   5  10     3983.39     3937.38    183.79 o 
  -7   5  10     5173.93     4745.54     96.11 o 
  -6   5  10    22351.33    20468.77    352.36 o 
  -5   5  10      234.28      185.06     47.62 o 
  -4   5  10     8574.58     7682.17    147.72 o 
  -3   5  10    16202.86    15616.70    356.29 o 
  -2   5  10     2854.63     2981.02     94.13 o 
  -1   5  10    29598.73    29324.02    331.83 o 
   0   5  10      302.69      368.20     42.84 o 
   1   5  10     5012.00     5199.07    104.78 o 
   2   5  10     7573.73     7695.81    131.40 o 
   3   5  10     2999.70     3018.81     86.63 o 
   4   5  10      144.00      158.65     47.17 o 
   5   5  10     3111.93     2884.44    102.32 o 
   6   5  10     3619.67     3132.03    231.11 o 
   7   5  10      308.91      429.42    119.41 o 
   8   5  10     5362.75     5281.00    175.97 o 
   9   5  10     1701.39     1545.69    226.33 o 
  10   5  10     1170.68     1271.67    148.07 o 
  11   5  10     3938.00     4218.37    228.75 o 
  12   5  10      672.41      369.85    123.92 o 
  13   5  10     1158.95     1306.15    156.45 o 
  14   5  10     1982.81     1746.64    166.10 o 
  15   5  10      553.80      722.20    224.82 o 
 -21   6  10       57.21      157.91    127.81 o 
 -20   6  10       18.66       -9.53    106.49 o 
 -19   6  10      107.82      284.31    116.54 o 
 -18   6  10        7.73       61.87    143.13 o 
 -17   6  10       20.58      -15.91     88.90 o 
 -16   6  10        4.01      -49.40     94.50 o 
 -15   6  10     1050.87     1002.90    115.30 o 
 -14   6  10      640.44      548.94     95.93 o 
 -13   6  10     2819.57     2685.30    188.73 o 
 -12   6  10      185.86       89.98     60.72 o 
 -11   6  10      399.98      405.42     95.03 o 
 -10   6  10      608.58      546.45     92.70 o 
  -9   6  10      630.53      560.37     64.55 o 
  -8   6  10     1569.12     1477.74     94.06 o 
  -7   6  10     1979.74     1938.62    100.66 o 
  -6   6  10       61.36       37.93     61.26 o 
  -5   6  10      136.51      137.84     75.13 o 
  -4   6  10      165.32      188.44     45.52 o 
  -3   6  10      317.36      332.14     46.09 o 
  -2   6  10      473.05      417.56     52.03 o 
  -1   6  10      339.67      319.35     97.57 o 
   0   6  10       40.24       -0.37     44.60 o 
   1   6  10      649.70      619.10     56.31 o 
   2   6  10       92.80       28.18     44.78 o 
   3   6  10      473.04      437.16     60.44 o 
   4   6  10      160.23       72.06     81.96 o 
   5   6  10     1799.26     1790.48    103.04 o 
   6   6  10     2067.52     2188.23     96.99 o 
   7   6  10       27.66       21.45     49.89 o 
   8   6  10     1355.88     1309.68     88.57 o 
   9   6  10      668.33      654.83     66.48 o 
  10   6  10      124.67       80.90    106.28 o 
  11   6  10      979.55      753.22    164.04 o 
  12   6  10      463.39      291.56    119.43 o 
  13   6  10        0.51      111.09    245.19 o 
  14   6  10       61.22     -121.12    121.12 o 
  15   6  10        0.40     -121.73    134.96 o 
 -21   7  10     1195.19     1080.42    160.60 o 
 -20   7  10      631.95      697.95    137.61 o 
 -19   7  10     1104.27     1052.63    361.93 o 
 -18   7  10     4228.13     4739.13    213.32 o 
 -17   7  10       50.23      -56.27     97.94 o 
 -16   7  10     5677.35     5764.11    214.27 o 
 -15   7  10     2342.68     2069.04    209.67 o 
 -14   7  10     2145.03     1882.23    135.79 o 
 -13   7  10     4223.30     4005.75    137.69 o 
 -12   7  10     1679.28     1657.04     96.03 o 
 -11   7  10      918.06     1122.23     81.56 o 
 -10   7  10      272.22      351.52     77.96 o 
  -9   7  10      898.15      929.25     75.77 o 
  -8   7  10     1139.94     1287.72     83.81 o 
  -7   7  10     6254.19     5849.56    238.36 o 
  -6   7  10     7346.76     7094.02    159.09 o 
  -5   7  10      623.09      584.23     59.88 o 
  -4   7  10    14282.73    13610.71    406.38 o 
  -3   7  10     3175.50     2905.99    101.30 o 
  -2   7  10     3861.41     3873.52    116.56 o 
  -1   7  10    15804.84    15629.49    256.77 o 
   0   7  10      109.90      181.03     87.24 o 
   1   7  10     9122.42     9374.65    188.00 o 
   2   7  10     2596.54     2547.26    209.71 o 
   3   7  10      165.80      155.87     60.48 o 
   4   7  10     4478.33     4732.12    153.26 o 
   5   7  10       14.91       35.74     53.52 o 
   6   7  10     6176.45     6408.53    185.39 o 
   7   7  10      320.46      312.74     95.72 o 
   8   7  10     1280.31     1317.89    103.98 o 
   9   7  10     1490.84     1263.46    148.47 o 
  10   7  10      353.95      435.38     81.81 o 
  11   7  10      384.04      461.52     79.33 o 
  12   7  10      123.53      213.04     76.88 o 
  13   7  10     2878.88     3312.68    154.78 o 
  14   7  10     1143.02     1283.01    115.16 o 
 -20   8  10       16.02     -132.06    210.04 o 
 -19   8  10      748.42      685.36    133.68 o 
 -18   8  10       12.94      145.85     99.42 o 
 -17   8  10     1101.51      748.74    137.65 o 
 -16   8  10       34.15       61.07     91.28 o 
 -15   8  10     1291.51     1247.83    118.69 o 
 -14   8  10     1125.99     1155.17    117.82 o 
 -13   8  10        0.54       13.34    239.01 o 
 -12   8  10     3796.76     4034.01    150.91 o 
 -11   8  10      102.17      144.37     68.76 o 
 -10   8  10      885.51      945.75     83.43 o 
  -9   8  10       11.09      -55.23     55.23 o 
  -8   8  10      744.98      832.96     96.64 o 
  -7   8  10      984.90     1077.31     88.91 o 
  -6   8  10      530.00      553.45     64.05 o 
  -5   8  10     4600.20     4507.66    208.24 o 
  -4   8  10     1014.56      883.66    132.75 o 
  -3   8  10     2390.41     2216.42     97.56 o 
  -2   8  10     3346.21     3315.37    225.63 o 
  -1   8  10       22.47      -50.01     51.66 o 
   0   8  10      268.26      295.93     55.72 o 
   1   8  10       59.08       26.39     54.20 o 
   2   8  10      167.76       79.57     56.07 o 
   3   8  10     1768.85     1738.64    105.77 o 
   4   8  10     1800.40     1697.88    159.09 o 
   5   8  10       55.54       78.98     57.44 o 
   6   8  10     1816.68     1944.67    118.56 o 
   7   8  10      280.98      389.74     74.55 o 
   8   8  10        0.79      -58.12     87.15 o 
   9   8  10      725.45      730.97     83.47 o 
  10   8  10      775.34      737.15     83.83 o 
  11   8  10      255.81      340.46    105.45 o 
  12   8  10      545.79      619.01    145.12 o 
  13   8  10      110.15      175.40    182.69 o 
 -20   9  10        7.31     -300.55    309.26 o 
 -19   9  10      567.97      713.09    216.22 o 
 -18   9  10      952.02     1053.62    131.79 o 
 -17   9  10       34.15      145.73     94.86 o 
 -16   9  10      413.78      427.45    109.65 o 
 -15   9  10        2.40       68.54     89.86 o 
 -14   9  10        0.28      -81.70     81.70 o 
 -13   9  10     1228.74     1104.74    136.57 o 
 -12   9  10        1.95       12.24     65.56 o 
 -11   9  10      756.28      810.66     85.00 o 
 -10   9  10       54.85       52.68     58.84 o 
  -9   9  10       14.41      -95.49     95.49 o 
  -8   9  10       20.68       -9.68    100.66 o 
  -7   9  10     1283.66     1074.77    128.57 o 
  -6   9  10      191.14      194.44     64.02 o 
  -5   9  10      199.47      175.74     77.63 o 
  -4   9  10        7.95       53.90     53.42 o 
  -3   9  10       26.19      -31.99     55.66 o 
  -2   9  10        3.28      -39.26     53.65 o 
  -1   9  10        3.63      -53.36     53.36 o 
   0   9  10      187.09      145.64    100.51 o 
   1   9  10     2058.09     2254.91    139.88 o 
   2   9  10       57.15      166.75     58.91 o 
   3   9  10     5222.43     5290.88    170.40 o 
   4   9  10     1171.57     1267.35     93.50 o 
   5   9  10      741.62      644.68     88.84 o 
   6   9  10      163.83      188.74     72.67 o 
   7   9  10       15.22       45.79     97.77 o 
   8   9  10       56.40       46.90     79.27 o 
   9   9  10        0.55      -61.69     64.22 o 
  10   9  10      433.72      522.06    147.22 o 
  11   9  10      125.79      193.62    208.81 o 
  12   9  10      277.11      308.55     82.71 o 
  13   9  10      524.48      951.75    239.07 o 
 -19  10  10      587.68      641.55    180.59 o 
 -18  10  10       24.93      -96.60     96.60 o 
 -17  10  10     1594.63     1849.21    176.88 o 
 -16  10  10      437.00      328.53    109.50 o 
 -15  10  10      937.65      968.40    119.93 o 
 -14  10  10     4430.63     4699.93    356.50 o 
 -13  10  10      780.94     1073.80    222.24 o 
 -12  10  10     1425.18     1605.17    128.34 o 
 -11  10  10       22.38       87.89     68.34 o 
 -10  10  10     2530.71     2529.02    122.01 o 
  -9  10  10      208.64      276.83     70.99 o 
  -8  10  10     2537.88     2956.36    225.47 o 
  -7  10  10     2957.70     3063.41    133.23 o 
  -6  10  10       83.53       73.98     83.89 o 
  -5  10  10     4533.56     4358.66    142.71 o 
  -4  10  10      549.04      589.59     91.82 o 
  -3  10  10     1129.25     1026.23     77.94 o 
  -2  10  10      691.53      590.15    132.15 o 
  -1  10  10      565.67      546.14     74.98 o 
   0  10  10     2937.73     2881.61    114.88 o 
   1  10  10      783.37      564.87    132.32 o 
   2  10  10      868.14      927.34     87.85 o 
   3  10  10     3160.71     2992.02    171.40 o 
   4  10  10     1582.70     1858.54    115.40 o 
   5  10  10     1816.51     1866.07    117.64 o 
   6  10  10      452.70      328.73    212.35 o 
   7  10  10     2852.30     2897.66    222.78 o 
   8  10  10     1342.69     1299.45     97.94 o 
   9  10  10      266.47      269.32     80.15 o 
  10  10  10      830.24      965.72    182.47 o 
  11  10  10       21.69      -38.49    122.65 o 
  12  10  10      610.40      243.90    212.41 o 
 -18  11  10        1.58      156.61    106.60 o 
 -17  11  10       31.87      -53.90    334.63 o 
 -16  11  10      169.16      292.35    123.56 o 
 -15  11  10      324.88      545.15    103.10 o 
 -14  11  10      342.88      483.77    107.89 o 
 -13  11  10       65.40      -84.41     84.41 o 
 -12  11  10        0.17      -63.64    219.02 o 
 -11  11  10      101.43      149.35    190.16 o 
 -10  11  10       13.89      -75.09    153.85 o 
  -9  11  10        0.50      -58.24    114.57 o 
  -8  11  10     1131.13     1468.94    162.75 o 
  -7  11  10       66.62       85.49    124.07 o 
  -6  11  10       86.64      158.53    128.04 o 
  -5  11  10      201.81      249.66     72.55 o 
  -4  11  10      555.07      539.97     74.13 o 
  -3  11  10       22.43       -7.61     56.14 o 
  -2  11  10      310.61      178.82     65.41 o 
  -1  11  10        5.55      -17.02    116.01 o 
   0  11  10      223.46      164.15     70.47 o 
   1  11  10      134.56      130.52     70.97 o 
   2  11  10      338.22      196.10     68.59 o 
   3  11  10       40.70      104.14     73.86 o 
   4  11  10      233.41      249.13     78.58 o 
   5  11  10      157.67      220.02     80.85 o 
   6  11  10      638.91      573.16     93.45 o 
   7  11  10        0.20      -74.45     74.45 o 
   8  11  10       60.86        3.54    100.15 o 
   9  11  10        7.06      -46.16    122.66 o 
  10  11  10       29.61        1.63     91.12 o 
 -16  12  10      380.91      497.45    117.73 o 
 -15  12  10     1303.95     1929.20    216.44 o 
 -14  12  10      583.46      517.50    126.57 o 
 -13  12  10      589.97      677.32    149.15 o 
 -12  12  10     2434.79     2700.09    298.62 o 
 -11  12  10       24.26       75.38     85.22 o 
 -10  12  10     3283.67     3295.43    240.91 o 
  -9  12  10      653.10      458.68    151.23 o 
  -8  12  10      507.36      589.56    176.93 o 
  -7  12  10     2822.30     3383.77    250.14 o 
  -6  12  10      190.11      231.65    113.03 o 
  -5  12  10     2253.47     2515.07    134.24 o 
  -4  12  10     1388.76     1324.87    109.15 o 
  -3  12  10     1639.06     1832.20    210.35 o 
  -2  12  10     1176.75     1179.54    162.13 o 
  -1  12  10      368.12      241.40     83.76 o 
   0  12  10     1801.34     1798.01    150.22 o 
   1  12  10     2508.99     2649.37    183.98 o 
   2  12  10     3559.45     3282.40    153.12 o 
   3  12  10     2713.49     2606.42    136.24 o 
   4  12  10       49.99      -73.40     73.40 o 
   5  12  10     1632.01     1533.66    114.12 o 
   6  12  10      171.44      146.46    141.95 o 
   7  12  10      885.19      717.71    147.48 o 
   8  12  10      155.45       82.10     78.68 o 
   9  12  10      376.80      288.05     81.19 o 
 -14  13  10      187.34      251.51    105.87 o 
 -13  13  10      564.51      824.72    217.94 o 
 -12  13  10      220.56      326.88     95.56 o 
 -11  13  10      420.29     -132.86    279.27 o 
 -10  13  10        0.50     -262.61    262.61 o 
  -9  13  10      185.24      -22.52    200.69 o 
  -8  13  10      805.53     1147.91    193.79 o 
  -7  13  10      239.56       31.85    136.63 o 
  -6  13  10      737.07      412.78    304.10 o 
  -5  13  10       11.81      -99.88     99.88 o 
  -4  13  10      198.90      189.98     81.09 o 
  -3  13  10      563.49      525.38    110.05 o 
  -2  13  10        0.87      -69.90     69.90 o 
  -1  13  10      179.91      -77.33     77.33 o 
   0  13  10        0.68      -71.00    118.73 o 
   1  13  10     1646.54     1737.24    135.12 o 
   2  13  10       28.97      -78.07     78.07 o 
   3  13  10      295.44      333.92     90.43 o 
   4  13  10     1298.51     1316.20    114.75 o 
   5  13  10      116.28      -25.33     84.49 o 
   6  13  10      406.42      280.99    226.38 o 
   7  13  10        9.67      -38.74     80.15 o 
 -11  14  10      146.90     -202.84    326.35 o 
 -10  14  10       19.74     -224.55    290.34 o 
  -9  14  10       41.35     -193.38    313.77 o 
  -8  14  10      248.66      -60.40    256.26 o 
  -7  14  10      151.50        1.11    163.38 o 
  -6  14  10       11.05     -137.19    145.54 o 
  -5  14  10      266.95      120.75    205.96 o 
  -4  14  10      191.89      102.03     88.43 o 
  -3  14  10       84.80        0.69     82.03 o 
  -2  14  10      264.43      507.36    225.74 o 
  -1  14  10       33.91      -85.73     85.73 o 
   0  14  10      602.63      566.87     94.86 o 
   1  14  10      173.88       94.29    119.32 o 
   2  14  10      467.82      268.70    137.11 o 
   3  14  10      544.20      515.07    213.37 o 
   4  14  10        0.76        4.20    187.20 o 
  -9  15  10      162.17       -4.84    338.71 o 
  -8  15  10      669.10      405.23    196.40 o 
  -7  15  10       12.46     -165.87    165.87 o 
  -6  15  10      528.57       -6.64    176.40 o 
  -5  15  10        2.99     -167.36    167.36 o 
  -4  15  10       38.08       83.84     83.12 o 
  -3  15  10      344.05      209.14    155.02 o 
  -2  15  10       55.83     -102.60    102.60 o 
  -1  15  10     1837.80     1739.54    223.53 o 
   0  15  10       11.01     -117.87    117.87 o 
   1  15  10     1323.33     1275.73    309.47 o 
 -23   1  11     2987.96     3021.25    193.43 o 
 -22   1  11        0.84      -67.32    144.15 o 
 -21   1  11     1422.86     1394.65    219.66 o 
 -20   1  11     2184.76     2175.58    128.87 o 
 -19   1  11      126.67       44.32    267.28 o 
 -18   1  11      951.70      932.46    115.57 o 
 -17   1  11        9.99      -52.65     52.65 o 
 -16   1  11      792.52      817.13     68.78 o 
 -15   1  11      900.63      887.94     81.24 o 
 -14   1  11     1644.60     1683.55     78.70 o 
 -13   1  11     3622.73     3335.41     98.45 o 
 -12   1  11     6735.18     6342.49    130.20 o 
 -11   1  11     9448.42     8789.68    142.16 o 
 -10   1  11      645.98      613.89     48.60 o 
  -9   1  11     6038.23     5706.94    106.54 o 
  -8   1  11    21357.83    20572.47    247.35 o 
  -7   1  11        2.16        8.89     27.69 o 
  -6   1  11    20495.19    20730.71    226.21 o 
  -5   1  11     3248.97     3009.22     74.47 o 
  -4   1  11    16588.14    17398.95    321.79 o 
  -3   1  11     2252.18     2098.21    115.26 o 
  -2   1  11     3943.67     3794.33    221.22 o 
  -1   1  11    12524.22    13363.72    277.06 o 
   0   1  11     1719.37     1711.84    100.00 o 
   1   1  11    12474.47    12485.19    267.82 o 
   2   1  11     1346.70     1292.77     83.20 o 
   3   1  11     6242.00     6177.80    168.82 o 
   4   1  11     5579.07     5596.38    140.22 o 
   5   1  11     3345.64     3327.99    127.95 o 
   6   1  11     2274.37     2283.13    111.63 o 
   7   1  11      453.36      462.28    116.59 o 
   8   1  11     1514.57     1552.62    149.00 o 
   9   1  11     2623.78     2845.90    190.05 o 
  10   1  11        5.16      -53.08    115.14 o 
  11   1  11     4439.04     4741.75    529.57 o 
  12   1  11      205.04      188.88    141.14 o 
  13   1  11     2933.71     3111.01    354.14 o 
  14   1  11      873.47     1027.72    172.31 o 
  15   1  11      402.25      554.66    215.31 o 
 -23   2  11       80.55       94.48    108.57 o 
 -22   2  11     2587.96     2994.52    171.26 o 
 -21   2  11      986.93     1123.94    113.31 o 
 -20   2  11      562.65      542.13    123.62 o 
 -19   2  11      380.02      432.91     90.75 o 
 -18   2  11       26.20       42.96     65.10 o 
 -17   2  11       71.48      -21.29     78.44 o 
 -16   2  11      433.18      276.24     59.16 o 
 -15   2  11     2368.48     2500.80     92.31 o 
 -14   2  11      983.80      988.55     67.83 o 
 -13   2  11      214.98      238.74     54.10 o 
 -12   2  11      989.93      875.83     57.83 o 
 -11   2  11      535.55      548.37     79.35 o 
 -10   2  11     3885.07     3738.70     90.45 o 
  -9   2  11     8353.21     7992.11    127.76 o 
  -8   2  11     2821.08     2988.42     90.11 o 
  -7   2  11     4602.85     4173.09     79.22 o 
  -6   2  11     3302.33     3279.63     80.70 o 
  -5   2  11       56.53       78.07     29.49 o 
  -4   2  11     3019.71     2579.43     92.00 o 
  -3   2  11      775.00      802.04     58.38 o 
  -2   2  11     8974.03     8897.80    152.07 o 
  -1   2  11      436.75      355.48     65.33 o 
   0   2  11     6280.02     6706.44    184.90 o 
   1   2  11    11532.78    12028.59    543.43 o 
   2   2  11      143.51      138.00     52.76 o 
   3   2  11     3212.85     3154.33    109.00 o 
   4   2  11      500.31      541.09     74.25 o 
   5   2  11     1763.11     1760.98    123.62 o 
   6   2  11     2342.93     2319.99    115.67 o 
   7   2  11     4547.31     4928.12    202.22 o 
   8   2  11      141.09      228.82    112.28 o 
   9   2  11      787.41      640.89    131.79 o 
  10   2  11     1842.95     1915.73    161.14 o 
  11   2  11       94.15     -114.45    116.45 o 
  12   2  11      321.25      309.24    134.38 o 
  13   2  11      930.60      855.24    156.51 o 
  14   2  11      103.00     -124.33    127.32 o 
  15   2  11     1013.29     1218.36    175.46 o 
 -23   3  11      600.61      595.62    155.44 o 
 -22   3  11      195.79      239.28    152.64 o 
 -21   3  11      802.99     1181.03    157.59 o 
 -20   3  11      566.79      674.31    132.65 o 
 -19   3  11      274.38      269.62     80.91 o 
 -18   3  11     2009.43     1797.77    102.62 o 
 -17   3  11      172.34      153.93     67.72 o 
 -16   3  11       12.26       55.01     53.37 o 
 -15   3  11      690.12      610.66     59.57 o 
 -14   3  11      655.69      687.72     58.43 o 
 -13   3  11       35.50       20.50     47.18 o 
 -12   3  11      148.81       98.43     47.06 o 
 -11   3  11     4252.18     3910.30    195.63 o 
 -10   3  11     1138.44     1095.20     54.16 o 
  -9   3  11    17360.85    17120.90    277.82 o 
  -8   3  11     4699.21     4357.15     73.47 o 
  -7   3  11     6865.41     6893.95    109.81 o 
  -6   3  11    19269.43    18277.73    379.40 o 
  -5   3  11     3731.19     3297.35     98.73 o 
  -4   3  11      380.29      391.79     40.97 o 
  -3   3  11    13238.04    13560.17    207.73 o 
  -2   3  11      805.12      743.80     59.55 o 
  -1   3  11      800.22      819.86     52.35 o 
   0   3  11     3522.31     3601.33     95.70 o 
   1   3  11     2765.19     2820.13    106.52 o 
   2   3  11     3928.89     3946.32    120.62 o 
   3   3  11       16.41      -43.12     51.29 o 
   4   3  11      753.99      838.18    141.03 o 
   5   3  11     1593.03     1545.57    117.04 o 
   6   3  11      619.65      711.71    116.17 o 
   7   3  11      648.53      867.61     98.22 o 
   8   3  11       70.84      -71.87    105.71 o 
   9   3  11     6321.83     6044.92    228.68 o 
  10   3  11      411.85      716.90    205.47 o 
  11   3  11     1324.23      968.35    141.94 o 
  12   3  11      418.11      410.76    139.51 o 
  13   3  11      729.22      773.94    155.22 o 
  14   3  11      387.34      329.07    150.45 o 
  15   3  11      162.76     -146.00    146.00 o 
 -22   4  11     2015.49     2182.77    206.71 o 
 -21   4  11      973.68      869.30    163.28 o 
 -20   4  11      614.73      616.48    145.65 o 
 -19   4  11     2863.42     2800.03    293.89 o 
 -18   4  11       23.50       54.88     98.36 o 
 -17   4  11     3870.73     3384.95    167.70 o 
 -16   4  11      729.61      645.08    107.27 o 
 -15   4  11     3153.17     2960.43    158.87 o 
 -14   4  11      716.15      912.40    106.67 o 
 -13   4  11      890.01      788.77     76.43 o 
 -12   4  11     5157.77     4740.83    136.15 o 
 -11   4  11       22.75      -39.51     71.35 o 
 -10   4  11    12595.86    12103.51    264.12 o 
  -9   4  11     4023.91     3898.52    129.64 o 
  -8   4  11     2850.76     2793.66     60.48 o 
  -7   4  11     7138.78     7017.68    116.06 o 
  -6   4  11     1765.20     1642.45     72.96 o 
  -5   4  11     3190.35     3454.07     94.78 o 
  -4   4  11     6380.67     6321.93    127.84 o 
  -3   4  11      873.40     1085.86     61.77 o 
  -2   4  11     2531.86     2610.36    129.04 o 
  -1   4  11      156.44      108.01     39.95 o 
   0   4  11       80.03      127.96     58.06 o 
   1   4  11      108.96       58.97     38.87 o 
   2   4  11     4776.32     4761.41    102.66 o 
   3   4  11      126.79      139.93     59.48 o 
   4   4  11      402.58      402.10     89.95 o 
   5   4  11     5058.20     5428.26    196.37 o 
   6   4  11      213.33      119.23     89.26 o 
   7   4  11     6596.42     6854.96    187.05 o 
   8   4  11     2315.56     2282.04    152.10 o 
   9   4  11     7181.35     6941.59    239.52 o 
  10   4  11     5277.23     5139.82    214.97 o 
  11   4  11        3.69      -34.08    119.83 o 
  12   4  11     2360.80     2211.71    177.82 o 
  13   4  11      882.40      882.09    155.99 o 
  14   4  11       79.96       28.04    140.18 o 
  15   4  11      802.91      327.64    206.60 o 
 -22   5  11      335.19      287.44    155.44 o 
 -21   5  11       17.02       80.62    124.59 o 
 -20   5  11       18.02      -23.38    121.25 o 
 -19   5  11      308.85      364.18    113.80 o 
 -18   5  11       79.14       42.28    100.42 o 
 -17   5  11       97.90      -58.70    214.29 o 
 -16   5  11       50.98      -45.83     91.34 o 
 -15   5  11       15.08       85.21    155.38 o 
 -14   5  11     1104.70      936.91     82.42 o 
 -13   5  11        5.71       28.02     58.23 o 
 -12   5  11       11.87      -20.06    123.51 o 
 -11   5  11     3777.93     3753.88    122.96 o 
 -10   5  11     1965.94     1998.13    116.53 o 
  -9   5  11     1544.95     1375.75     92.37 o 
  -8   5  11       66.36       54.09     44.61 o 
  -7   5  11      734.70      792.39     58.55 o 
  -6   5  11     2324.23     2235.39     83.19 o 
  -5   5  11     1199.37     1222.81    139.27 o 
  -4   5  11       24.03       89.63     78.41 o 
  -3   5  11     2752.40     3093.01     95.34 o 
  -2   5  11     1504.17     1575.71     85.95 o 
  -1   5  11      261.57      237.70     46.03 o 
   0   5  11      815.43      699.57     57.47 o 
   1   5  11      703.19      698.25     51.07 o 
   2   5  11      239.70      193.11     42.36 o 
   3   5  11      129.67      171.57     54.85 o 
   4   5  11     4187.50     3933.49    115.41 o 
   5   5  11      597.06      543.07     60.78 o 
   6   5  11       46.58       45.74     91.40 o 
   7   5  11        0.57      -51.16     78.28 o 
   8   5  11      907.10      703.74     98.92 o 
   9   5  11     1982.16     1783.50    184.89 o 
  10   5  11     2288.77     2153.07    254.65 o 
  11   5  11       66.03      -97.58    108.01 o 
  12   5  11      498.41      225.64    129.82 o 
  13   5  11       42.45      -54.56    119.96 o 
  14   5  11       78.51       46.62    139.72 o 
 -21   6  11     1151.95     1201.46    163.07 o 
 -20   6  11     2072.73     2363.26    345.22 o 
 -19   6  11     1046.89      906.42    131.75 o 
 -18   6  11     2097.76     2120.23    236.59 o 
 -17   6  11     3916.68     4004.27    182.97 o 
 -16   6  11       86.37      188.17     99.09 o 
 -15   6  11     1626.69     1574.58    161.94 o 
 -14   6  11     2763.68     2850.84    121.09 o 
 -13   6  11     1794.49     1886.56    130.62 o 
 -12   6  11     3961.20     4037.72    135.35 o 
 -11   6  11     1248.88     1060.09     82.49 o 
 -10   6  11     3886.87     3686.70    155.39 o 
  -9   6  11      487.68      565.82    114.44 o 
  -8   6  11     5919.93     5918.82    120.95 o 
  -7   6  11     7451.30     7291.37    154.57 o 
  -6   6  11       97.84      209.68     70.17 o 
  -5   6  11    11561.87    11451.05    203.27 o 
  -4   6  11      193.84      145.42     46.11 o 
  -3   6  11     2940.93     2993.51     99.89 o 
  -2   6  11     4021.07     4091.98    115.25 o 
  -1   6  11      440.23      340.34     87.53 o 
   0   6  11     3033.95     3086.22    104.14 o 
   1   6  11     2100.35     1921.24     88.53 o 
   2   6  11     3909.85     4086.62    117.58 o 
   3   6  11      211.29      145.20     55.60 o 
   4   6  11     1986.51     1953.82    104.96 o 
   5   6  11     3593.42     3714.02    141.80 o 
   6   6  11        0.45       46.75     62.96 o 
   7   6  11     7860.93     7972.12    214.28 o 
   8   6  11     2040.79     1877.26    101.54 o 
   9   6  11     2068.19     1888.61    120.94 o 
  10   6  11      764.13      540.48    181.34 o 
  11   6  11       53.22      208.97    187.04 o 
  12   6  11     1318.02     1664.54    251.64 o 
  13   6  11      806.57      527.04    205.10 o 
  14   6  11      978.63      367.31    240.68 o 
 -21   7  11      464.70      558.64    141.03 o 
 -20   7  11      275.29      345.71    124.82 o 
 -19   7  11        7.46        1.47     96.19 o 
 -18   7  11     1317.83     1451.82    141.23 o 
 -17   7  11        2.98     -122.87    122.87 o 
 -16   7  11      335.89      380.96    123.19 o 
 -15   7  11     4189.08     4160.52    284.37 o 
 -14   7  11       93.27      107.13     91.26 o 
 -13   7  11      237.75      231.96    156.02 o 
 -12   7  11       36.16       66.28     61.18 o 
 -11   7  11        1.65       20.67     63.59 o 
 -10   7  11       68.24       24.63     59.77 o 
  -9   7  11      684.41      671.91     74.01 o 
  -8   7  11      356.95      317.76     65.82 o 
  -7   7  11       86.57       38.71     53.35 o 
  -6   7  11     3120.65     2934.42    110.73 o 
  -5   7  11       95.68       39.03     45.97 o 
  -4   7  11     1282.06     1311.55     80.33 o 
  -3   7  11     4233.11     4110.16    120.45 o 
  -2   7  11      375.13      318.94     97.75 o 
  -1   7  11     3360.36     3511.86    111.07 o 
   0   7  11     1123.19     1033.67     88.52 o 
   1   7  11      673.29      649.07     65.71 o 
   2   7  11      666.39      607.63     68.35 o 
   3   7  11       61.99       16.46     53.23 o 
   4   7  11     8308.10     8558.94    213.52 o 
   5   7  11      703.07      755.06    169.46 o 
   6   7  11     1293.46     1116.67     95.48 o 
   7   7  11      235.06      193.02     68.09 o 
   8   7  11      171.74      151.66     93.01 o 
   9   7  11       64.72      -73.94     97.54 o 
  10   7  11      783.92      717.13     85.81 o 
  11   7  11      346.13      189.04     73.57 o 
  12   7  11       34.70      -27.24    146.68 o 
  13   7  11      571.23      553.58     99.34 o 
 -20   8  11      323.93      210.15    122.15 o 
 -19   8  11      746.40      808.37    126.48 o 
 -18   8  11       48.73      -65.30     93.50 o 
 -17   8  11      569.00      754.04    179.03 o 
 -16   8  11       19.33       15.81    198.11 o 
 -15   8  11      382.55      132.90     94.38 o 
 -14   8  11      161.27      168.53     86.88 o 
 -13   8  11     1472.66     1481.42     97.04 o 
 -12   8  11     1238.93     1219.61    141.71 o 
 -11   8  11      344.78      222.52     77.68 o 
 -10   8  11     2443.28     2767.86    149.44 o 
  -9   8  11     2765.94     2847.86    141.42 o 
  -8   8  11     1498.29     1523.26     91.95 o 
  -7   8  11     1899.02     1885.32     96.83 o 
  -6   8  11      897.01      946.37     94.99 o 
  -5   8  11     1080.21      940.33     70.09 o 
  -4   8  11     1598.31     1547.86     91.06 o 
  -3   8  11       88.54      -29.13    114.60 o 
  -2   8  11     1253.99     1140.71     74.95 o 
  -1   8  11      125.43      122.48    125.75 o 
   0   8  11     2697.17     2886.17    158.78 o 
   1   8  11     1966.79     1991.46    127.84 o 
   2   8  11      259.72      167.02     66.05 o 
   3   8  11      659.85      552.45     72.28 o 
   4   8  11       32.32       16.75     54.34 o 
   5   8  11     1264.08     1165.37    142.21 o 
   6   8  11      955.18      916.41     88.02 o 
   7   8  11     1233.34     1089.53    203.92 o 
   8   8  11      503.84      490.26    214.04 o 
   9   8  11       84.29       23.38     72.68 o 
  10   8  11      998.25      955.00    115.29 o 
  11   8  11       28.77       20.71    101.37 o 
  12   8  11       82.06       10.31     81.34 o 
  13   8  11      577.54      772.23    235.73 o 
 -20   9  11      526.56      493.07    338.39 o 
 -19   9  11       53.76       48.08    112.55 o 
 -18   9  11     1577.57     1832.11    153.95 o 
 -17   9  11        9.49       48.53     90.13 o 
 -16   9  11     2126.17     2422.36    154.85 o 
 -15   9  11      149.94      300.65    150.87 o 
 -14   9  11     1065.49     1334.66    144.63 o 
 -13   9  11      673.09      793.94    107.45 o 
 -12   9  11      368.53      510.06     81.86 o 
 -11   9  11     2863.59     3223.82    171.17 o 
 -10   9  11       97.73      192.24     67.94 o 
  -9   9  11     1758.26     1565.25    157.37 o 
  -8   9  11     1732.29     1756.37    161.51 o 
  -7   9  11      121.72       59.41     60.53 o 
  -6   9  11     2560.98     2612.66    137.49 o 
  -5   9  11      889.19      905.10     75.71 o 
  -4   9  11     1156.69     1261.37     82.35 o 
  -3   9  11     4084.41     4093.05    131.67 o 
  -2   9  11        7.86      -53.17     53.17 o 
  -1   9  11     1751.53     1750.11     91.26 o 
   0   9  11      261.10      194.78     77.00 o 
   1   9  11      679.32      634.01    121.58 o 
   2   9  11     2082.90     1894.74    236.81 o 
   3   9  11     4024.47     4257.00    155.26 o 
   4   9  11     3983.42     4261.84    157.97 o 
   5   9  11      220.43      198.62     74.75 o 
   6   9  11     5415.17     5121.95    222.03 o 
   7   9  11     1193.06     1208.14    172.10 o 
   8   9  11     1055.99     1003.13    107.68 o 
   9   9  11     2321.13     2484.73    137.35 o 
  10   9  11        0.25      -22.29    104.81 o 
  11   9  11     2558.94     2893.43    153.47 o 
  12   9  11        0.32     -154.58    191.55 o 
 -18  10  11        8.57      -19.54    269.49 o 
 -17  10  11      186.99       39.28    251.75 o 
 -16  10  11       31.47      146.60    102.01 o 
 -15  10  11       18.67      -74.67    158.98 o 
 -14  10  11       13.84       97.53     95.47 o 
 -13  10  11       93.44      110.81     90.82 o 
 -12  10  11      401.14      406.34    119.53 o 
 -11  10  11      254.43      410.25    120.36 o 
 -10  10  11      798.66      809.47     81.42 o 
  -9  10  11      120.63      129.90    109.11 o 
  -8  10  11      235.00      189.35    114.42 o 
  -7  10  11      124.91      157.90     66.80 o 
  -6  10  11      292.20      263.65     70.29 o 
  -5  10  11      134.80      129.67     99.56 o 
  -4  10  11      384.94      232.61     90.94 o 
  -3  10  11      458.54      404.07     94.63 o 
  -2  10  11       26.18      -88.02     88.02 o 
  -1  10  11      260.38      235.61     64.89 o 
   0  10  11        1.65        3.43     57.11 o 
   1  10  11       48.14        9.61     93.95 o 
   2  10  11      401.17      276.75    118.03 o 
   3  10  11      128.68        3.55     92.98 o 
   4  10  11      887.74      887.21    201.71 o 
   5  10  11     1145.99     1060.60     97.20 o 
   6  10  11       18.80      -15.55     97.39 o 
   7  10  11       17.75      -72.97     72.97 o 
   8  10  11      373.86      304.31     74.60 o 
   9  10  11        3.06      -62.74     62.74 o 
  10  10  11      603.28      695.75     87.47 o 
  11  10  11      142.06       69.98    197.36 o 
 -17  11  11       73.00      173.34    105.19 o 
 -16  11  11     1960.65     2546.18    383.11 o 
 -15  11  11      241.82      255.61    103.44 o 
 -14  11  11     1008.23     1288.93    130.81 o 
 -13  11  11     2465.86     2639.78    326.30 o 
 -12  11  11      438.98      464.86     99.22 o 
 -11  11  11     4908.68     4900.82    187.73 o 
 -10  11  11       98.69       87.52    237.88 o 
  -9  11  11     1173.10      926.74    155.29 o 
  -8  11  11     1621.53     1526.31    174.18 o 
  -7  11  11       56.56       93.10    134.08 o 
  -6  11  11     1083.48      951.32    138.84 o 
  -5  11  11      498.71      452.21     79.01 o 
  -4  11  11     2496.87     2563.11    181.01 o 
  -3  11  11       45.43       36.03    113.33 o 
  -2  11  11     1884.42     1722.71    107.45 o 
  -1  11  11      595.59      404.82     74.88 o 
   0  11  11      112.38      177.03     97.71 o 
   1  11  11      824.62      725.76    221.17 o 
   2  11  11     2431.81     2155.34    123.54 o 
   3  11  11     2229.38     2053.81    130.61 o 
   4  11  11     1920.79     1732.83    120.94 o 
   5  11  11      741.35      694.00    258.36 o 
   6  11  11     1119.37     1115.88    110.63 o 
   7  11  11       98.88      -66.56     77.90 o 
   8  11  11     1810.06     2116.32    122.85 o 
   9  11  11      733.65      847.23     98.38 o 
 -16  12  11      158.67      213.27    117.49 o 
 -15  12  11       14.36       92.99    114.91 o 
 -14  12  11      908.66     1034.02    200.15 o 
 -13  12  11        6.58      117.76     93.46 o 
 -12  12  11      237.83      436.48     98.67 o 
 -11  12  11      214.79      467.06    284.32 o 
 -10  12  11      102.05       50.44    137.13 o 
  -9  12  11       70.53      237.06    143.64 o 
  -8  12  11       13.21       -8.58    215.15 o 
  -7  12  11      450.85      614.09    149.88 o 
  -6  12  11       43.71       62.45    117.46 o 
  -5  12  11      556.96      487.22     83.41 o 
  -4  12  11      272.81      251.87     79.18 o 
  -3  12  11      379.39      349.69     79.16 o 
  -2  12  11      104.33      217.13     70.14 o 
  -1  12  11      211.49      117.88    138.94 o 
   0  12  11     3373.55     3597.44    158.06 o 
   1  12  11      773.95      699.88     89.23 o 
   2  12  11      646.67      665.58    221.38 o 
   3  12  11      727.19      829.65    100.23 o 
   4  12  11        8.87      -65.52     65.52 o 
   5  12  11      221.94      291.87    110.77 o 
   6  12  11       63.38      -75.49     88.79 o 
   7  12  11      181.22       81.56     81.51 o 
   8  12  11        9.58       41.81    145.73 o 
 -14  13  11     1069.76     1135.78    141.57 o 
 -13  13  11      366.66      508.63    336.99 o 
 -12  13  11      543.35      598.31    326.35 o 
 -11  13  11      189.58       19.35    282.60 o 
 -10  13  11        1.24     -139.52    139.52 o 
  -9  13  11     1024.08     1106.90    196.39 o 
  -8  13  11      611.83      301.85    159.49 o 
  -7  13  11      156.29      342.62    154.88 o 
  -6  13  11     1787.44     1888.04    185.32 o 
  -5  13  11       59.04      -96.56     96.56 o 
  -4  13  11      371.90      366.13    103.70 o 
  -3  13  11      276.23      180.59    109.28 o 
  -2  13  11       43.10      -88.83    117.97 o 
  -1  13  11        8.37       32.48    148.29 o 
   0  13  11      268.05      164.53     88.95 o 
   1  13  11      735.00      588.27     93.50 o 
   2  13  11        6.51      -69.78     69.78 o 
   3  13  11      531.09      356.38     88.69 o 
   4  13  11       64.80      -82.13     82.13 o 
   5  13  11      294.71      151.52     92.38 o 
   6  13  11      583.45      257.02    266.05 o 
 -11  14  11      137.44       56.86    326.89 o 
 -10  14  11      201.88      -79.76    321.51 o 
  -9  14  11      708.49      792.83    192.60 o 
  -8  14  11      173.48       16.63    160.47 o 
  -7  14  11      907.94      916.80    195.38 o 
  -6  14  11       25.65      -87.39    143.03 o 
  -5  14  11      907.83      957.56     98.63 o 
  -4  14  11      444.99      597.83    134.75 o 
  -3  14  11       38.22      -82.58     82.58 o 
  -2  14  11      817.18      715.53    180.21 o 
  -1  14  11       32.36      -83.29     83.29 o 
   0  14  11     3114.82     3426.75    268.47 o 
   1  14  11      243.94      102.26     86.53 o 
   2  14  11      918.57      970.65    280.13 o 
   3  14  11      506.37      496.69    301.63 o 
  -8  15  11       28.07      235.73    239.39 o 
  -7  15  11      175.92      345.35    189.85 o 
  -6  15  11      225.43      122.41    183.61 o 
  -5  15  11       87.54      -41.73    174.84 o 
  -4  15  11       16.45      -62.79     87.23 o 
  -3  15  11       13.20      -58.79     87.58 o 
  -2  15  11      268.07      271.64    106.17 o 
 -23   0  12      183.90      139.96    150.17 o 
 -22   0  12     1278.90     1166.41    175.97 o 
 -21   0  12      299.17      251.75    119.00 o 
 -20   0  12     2365.13     2855.03    208.65 o 
 -19   0  12     1309.78     1447.72    155.87 o 
 -18   0  12     3271.30     3309.42    270.51 o 
 -17   0  12    12600.58    12729.93    310.33 o 
 -16   0  12      177.81      199.40     75.52 o 
 -15   0  12     8191.70     8082.92    452.33 o 
 -14   0  12     7339.58     6860.77    411.59 o 
 -13   0  12      748.07      753.92     84.21 o 
 -12   0  12     7670.72     7301.81    185.45 o 
 -11   0  12      313.80      356.98     87.39 o 
 -10   0  12      290.99      343.11     81.32 o 
  -9   0  12    15325.52    14278.08    272.22 o 
  -8   0  12     3697.12     3705.54    119.61 o 
  -7   0  12     1289.90     1368.72    152.75 o 
  -6   0  12      543.73      628.19    118.24 o 
  -5   0  12     2493.42     2770.17     79.52 o 
  -4   0  12     1594.93     1609.29    143.40 o 
  -3   0  12     6565.57     6738.13    274.65 o 
  -2   0  12     1259.27     1386.88    129.64 o 
  -1   0  12     1606.38     1312.28    129.96 o 
   0   0  12     2868.64     2792.69    179.51 o 
   2   0  12     1811.95     2027.76    155.01 o 
   3   0  12     3889.17     3988.77    197.47 o 
   4   0  12      152.73      140.78     71.71 o 
   5   0  12      208.74      342.37    145.01 o 
   6   0  12       37.88      183.92    144.79 o 
   7   0  12      182.63      454.16    176.07 o 
   8   0  12      771.08      979.05    200.48 o 
   9   0  12       76.66     -114.48    170.49 o 
  10   0  12     2312.56     2023.03    249.06 o 
  11   0  12      221.45     -104.81    164.57 o 
  12   0  12      804.32      251.97    189.83 o 
  13   0  12      867.91      980.13    241.86 o 
  14   0  12     1073.65     1245.31    261.64 o 
  15   0  12      591.57      193.49    209.08 o 
 -23   1  12      192.52       55.62     97.13 o 
 -22   1  12      138.20      191.95    100.77 o 
 -21   1  12      945.32     1017.05    113.40 o 
 -20   1  12      263.22      237.05     89.65 o 
 -19   1  12        2.04      -26.69     72.46 o 
 -18   1  12       67.29      104.91     66.20 o 
 -17   1  12        6.64       50.97     53.38 o 
 -16   1  12     1368.22     1189.23     82.36 o 
 -15   1  12        3.82       -9.43     47.95 o 
 -14   1  12      319.92      209.48     51.95 o 
 -13   1  12     2001.65     1764.05     77.69 o 
 -12   1  12      168.64      154.48     43.96 o 
 -11   1  12      480.50      402.75     48.48 o 
 -10   1  12        2.61       10.61     40.81 o 
  -9   1  12      473.14      513.63     45.68 o 
  -8   1  12       21.93        0.85     33.59 o 
  -7   1  12      152.98      109.46     74.38 o 
  -6   1  12      834.20      780.95     46.76 o 
  -5   1  12     2780.01     2787.11     77.43 o 
  -4   1  12     1888.45     1730.08     64.91 o 
  -3   1  12        1.16      -68.72    103.36 o 
  -2   1  12    14265.40    13965.34    296.72 o 
  -1   1  12     4401.78     4251.05    217.46 o 
   0   1  12        5.87      -30.95     56.27 o 
   1   1  12     5510.08     5192.15    159.30 o 
   2   1  12      882.30      944.52     81.64 o 
   3   1  12     2620.93     2619.32    102.03 o 
   4   1  12      185.36       66.75     52.82 o 
   5   1  12      709.95      669.62     83.78 o 
   6   1  12     1205.07     1071.74    134.14 o 
   7   1  12     2509.88     2458.40    159.48 o 
   8   1  12        3.10      196.32    155.38 o 
   9   1  12     1875.09     2068.88    251.64 o 
  10   1  12        0.40     -117.40    117.40 o 
  11   1  12      416.93      433.63    146.91 o 
  12   1  12       58.54      -37.11    177.85 o 
  13   1  12      181.89       15.94    146.31 o 
  14   1  12      170.59     -116.19    141.86 o 
  15   1  12       10.59      -94.16    219.07 o 
 -23   2  12       35.23      -82.34    141.68 o 
 -22   2  12     1712.99     1883.51    188.97 o 
 -21   2  12      258.65      225.15     89.98 o 
 -20   2  12      929.88     1306.39    109.58 o 
 -19   2  12     4859.23     4579.92    151.03 o 
 -18   2  12      600.22      779.84     81.59 o 
 -17   2  12     5943.92     5926.62    133.89 o 
 -16   2  12     1558.40     1403.29     73.58 o 
 -15   2  12     1968.58     1939.68     96.92 o 
 -14   2  12     7904.99     7655.86    142.06 o 
 -13   2  12      223.34      191.16     51.28 o 
 -12   2  12     5512.93     4935.56    106.62 o 
 -11   2  12     1265.86     1213.04     59.75 o 
 -10   2  12     9855.63     9694.91    150.12 o 
  -9   2  12     5078.79     5354.93    136.13 o 
  -8   2  12      319.17      263.14     50.62 o 
  -7   2  12       15.02       13.58     46.26 o 
  -6   2  12     2315.28     2128.10     70.06 o 
  -5   2  12     2709.55     2672.30     77.05 o 
  -4   2  12     1287.12     1301.89     89.01 o 
  -3   2  12     9540.71     9312.81    184.15 o 
  -2   2  12     7614.80     8080.83    145.82 o 
  -1   2  12     1275.71     1073.22     88.37 o 
   0   2  12    10516.67    10290.69    638.14 o 
   1   2  12      200.55      197.99     80.19 o 
   2   2  12     5493.23     5932.80    145.81 o 
   3   2  12     5660.63     5889.49    147.55 o 
   4   2  12      878.15      956.05    101.76 o 
   5   2  12     2775.54     3122.02    268.20 o 
   6   2  12     2096.13     2134.64    161.17 o 
   7   2  12        3.49       -8.12    107.82 o 
   8   2  12     1691.52     1704.73    154.21 o 
   9   2  12      355.37      201.51    122.20 o 
  10   2  12     1433.90     1354.63    160.03 o 
  11   2  12        4.85       39.47    117.14 o 
  12   2  12     1960.68     2040.75    187.76 o 
  13   2  12       50.17      158.45    144.55 o 
  14   2  12      777.42      636.19    160.54 o 
 -23   3  12      666.98      739.45    175.54 o 
 -22   3  12      632.06      630.67    148.77 o 
 -21   3  12     2449.19     2632.31    217.78 o 
 -20   3  12     1341.03     1378.93    155.87 o 
 -19   3  12      371.15      244.81    161.72 o 
 -18   3  12     2127.97     2250.18    153.20 o 
 -17   3  12        7.11      -37.34    138.08 o 
 -16   3  12     5272.03     5294.50    148.66 o 
 -15   3  12      638.18      748.43     62.12 o 
 -14   3  12     2767.54     2569.52     89.63 o 
 -13   3  12     5919.40     5778.58    120.02 o 
 -12   3  12       29.03      125.71     45.33 o 
 -11   3  12    11889.58    11472.62    169.98 o 
 -10   3  12     2154.88     1988.58     74.09 o 
  -9   3  12     4907.92     5276.12    207.92 o 
  -8   3  12     4470.71     4498.53     89.58 o 
  -7   3  12      773.98      800.46     49.09 o 
  -6   3  12     3054.99     3211.08    246.97 o 
  -5   3  12      315.48      248.54     70.03 o 
  -4   3  12     5952.70     5994.62    166.29 o 
  -3   3  12     5137.15     5238.56    136.55 o 
  -2   3  12    12832.04    12674.80    203.36 o 
  -1   3  12    13077.46    12956.16    242.08 o 
   0   3  12       91.96      116.49     41.41 o 
   1   3  12    12834.31    12838.53    226.30 o 
   2   3  12     2814.91     2777.32    108.98 o 
   3   3  12     1725.43     1774.49     95.10 o 
   4   3  12     2708.34     2377.07    137.50 o 
   5   3  12     1293.21     1519.24    156.67 o 
   6   3  12     7097.14     7318.83    193.11 o 
   7   3  12      717.55      826.80    126.39 o 
   8   3  12      749.79      656.02    123.35 o 
   9   3  12     2607.69     2436.75    168.65 o 
  10   3  12      347.99      295.53    117.03 o 
  11   3  12     1231.34     1171.78    258.09 o 
  12   3  12       28.65      -57.27    125.93 o 
  13   3  12      578.39      603.91    159.22 o 
  14   3  12      983.02     1274.05    183.65 o 
 -22   4  12      925.03     1231.45    168.44 o 
 -21   4  12        5.80       62.13    117.28 o 
 -20   4  12      676.02      754.00    251.80 o 
 -19   4  12       64.71       12.25     93.57 o 
 -18   4  12     1533.34     1400.78    125.89 o 
 -17   4  12     2917.78     2528.37    155.97 o 
 -16   4  12      722.08      663.34    133.02 o 
 -15   4  12      511.38      484.84    158.89 o 
 -14   4  12     1890.91     1922.20    156.83 o 
 -13   4  12      719.23      616.08     77.00 o 
 -12   4  12      294.21      182.06     66.44 o 
 -11   4  12      838.80      912.69    143.83 o 
 -10   4  12     2896.67     2654.25    205.47 o 
  -9   4  12      132.23      151.79     50.90 o 
  -8   4  12       77.99       32.27     36.74 o 
  -7   4  12     6510.42     6435.34    135.06 o 
  -6   4  12      328.93      354.10     44.92 o 
  -5   4  12     1487.68     1360.15     66.96 o 
  -4   4  12     1601.63     1457.61     69.40 o 
  -3   4  12     7832.37     8016.51    153.30 o 
  -2   4  12     3262.40     3040.06    115.96 o 
  -1   4  12     3654.11     3661.08    102.03 o 
   0   4  12     5648.17     5755.02    112.71 o 
   1   4  12      165.67      111.89     39.67 o 
   2   4  12     8158.83     8121.09    138.98 o 
   3   4  12     2084.28     2318.15    139.21 o 
   4   4  12     1439.02     1425.15    115.44 o 
   5   4  12      975.80     1014.96    112.29 o 
   6   4  12      160.40      184.42     92.73 o 
   7   4  12       75.91      -30.88     78.63 o 
   8   4  12       63.59       89.83    108.64 o 
   9   4  12       87.93       51.19    112.73 o 
  10   4  12      454.12      270.29    124.79 o 
  11   4  12      293.36      159.72    130.80 o 
  12   4  12      298.09      277.95    130.73 o 
  13   4  12      114.53      180.68    141.38 o 
  14   4  12      194.71      107.32    149.28 o 
 -22   5  12       30.06       55.36    138.45 o 
 -21   5  12      944.47      984.43    161.67 o 
 -20   5  12      229.84      248.26    113.55 o 
 -19   5  12     1358.70     1577.03    144.04 o 
 -18   5  12     1213.83     1285.73    133.61 o 
 -17   5  12        0.15      -93.14    127.27 o 
 -16   5  12     2528.15     2755.84    153.18 o 
 -15   5  12     1901.15     1758.16    103.51 o 
 -14   5  12     3939.85     3730.07    140.80 o 
 -13   5  12     1282.36     1394.76    116.71 o 
 -12   5  12       39.24       22.85     60.15 o 
 -11   5  12     1346.68     1384.87     85.37 o 
 -10   5  12     1628.25     1540.43     87.58 o 
  -9   5  12       25.46       -8.37     49.95 o 
  -8   5  12      858.11      881.16    219.08 o 
  -7   5  12        3.24      -61.62     61.62 o 
  -6   5  12      678.72      778.47     56.03 o 
  -5   5  12      246.43      158.59     43.81 o 
  -4   5  12     5042.44     4739.39    117.00 o 
  -3   5  12      172.93      170.54     44.95 o 
  -2   5  12     1517.61     1432.23     76.07 o 
  -1   5  12     4658.23     4270.02    116.54 o 
   0   5  12      256.28      262.66     50.77 o 
   1   5  12     6231.87     6309.99    142.18 o 
   2   5  12     1855.26     1745.44     84.58 o 
   3   5  12       99.60      169.14     55.50 o 
   4   5  12     8132.46     7923.10    164.01 o 
   5   5  12       96.24       19.99     71.55 o 
   6   5  12      143.91       86.14     91.46 o 
   7   5  12      931.31     1094.07    116.09 o 
   8   5  12     3359.66     3249.71    217.78 o 
   9   5  12       16.58       31.22    106.16 o 
  10   5  12       28.63      -98.85    244.17 o 
  11   5  12     1709.02     1400.64    231.33 o 
  12   5  12      302.45      361.88    137.87 o 
  13   5  12     1047.84      716.99    148.90 o 
  14   5  12      820.29      791.37    207.14 o 
 -21   6  12       90.71      411.70    130.28 o 
 -20   6  12      106.46      161.31    124.75 o 
 -19   6  12      689.06      691.21    168.66 o 
 -18   6  12      298.12      402.49    125.93 o 
 -17   6  12      108.90      159.21    152.80 o 
 -16   6  12      255.28      246.41     99.07 o 
 -15   6  12      341.41      328.04     89.69 o 
 -14   6  12     2114.61     1943.09    117.09 o 
 -13   6  12       64.93       99.46     60.34 o 
 -12   6  12       33.50      118.92     86.94 o 
 -11   6  12       97.69       48.06     62.63 o 
 -10   6  12      399.11      397.28     65.51 o 
  -9   6  12     5056.12     5183.05    143.76 o 
  -8   6  12     4304.55     4201.73    118.86 o 
  -7   6  12      727.09      722.46     60.41 o 
  -6   6  12        0.08      -22.54     46.23 o 
  -5   6  12     3849.61     3887.49    112.13 o 
  -4   6  12      303.27      267.11     50.25 o 
  -3   6  12      181.63      153.80     50.18 o 
  -2   6  12     1543.25     1524.23    128.82 o 
  -1   6  12      901.75      970.29     78.73 o 
   0   6  12      497.52      447.38     55.71 o 
   1   6  12     1197.13     1246.72     77.97 o 
   2   6  12     2191.88     2132.07    208.81 o 
   3   6  12     2412.05     2369.50    115.72 o 
   4   6  12      950.96     1081.58     83.20 o 
   5   6  12        0.61      -16.10     58.83 o 
   6   6  12      354.75      383.08     70.31 o 
   7   6  12        0.65       -4.23     65.97 o 
   8   6  12      153.56      129.04     72.14 o 
   9   6  12      281.56      322.50     77.06 o 
  10   6  12      422.72      471.32     84.74 o 
  11   6  12      279.36      175.43    178.44 o 
  12   6  12     1403.12     1716.67    263.79 o 
  13   6  12      265.60       77.83    193.92 o 
 -21   7  12      461.37      695.04    234.18 o 
 -20   7  12      428.58      494.84    126.98 o 
 -19   7  12      676.46      677.87    117.04 o 
 -18   7  12     1816.84     2121.28    152.57 o 
 -17   7  12        0.07       26.89     94.18 o 
 -16   7  12     2814.63     2602.60    160.59 o 
 -15   7  12     1110.83     1105.51    114.82 o 
 -14   7  12      391.95      317.01     87.18 o 
 -13   7  12     4057.99     4196.86    141.46 o 
 -12   7  12        2.80      -59.26     59.26 o 
 -11   7  12     1343.67     1274.64     87.58 o 
 -10   7  12      190.09      147.29     60.24 o 
  -9   7  12      337.40      356.74     89.02 o 
  -8   7  12      806.11      706.20     78.63 o 
  -7   7  12      143.41      182.01     53.89 o 
  -6   7  12     3463.76     3433.66    115.19 o 
  -5   7  12     2134.90     2421.78     98.31 o 
  -4   7  12     4505.61     4465.60    127.60 o 
  -3   7  12     2716.33     2840.85    147.48 o 
  -2   7  12      860.46      745.60     63.86 o 
  -1   7  12     5159.37     5096.67    135.30 o 
   0   7  12      110.96      203.45     56.62 o 
   1   7  12     4611.34     4773.21    169.82 o 
   2   7  12     2233.91     2305.01    110.27 o 
   3   7  12      185.63      125.65    100.61 o 
   4   7  12     2352.94     2332.81    120.25 o 
   5   7  12      896.48      779.54     85.24 o 
   6   7  12     2415.23     2479.07    131.13 o 
   7   7  12     2382.11     2341.25    238.47 o 
   8   7  12      155.70      180.39     63.86 o 
   9   7  12      336.46      294.26     80.85 o 
  10   7  12        4.69        6.54     69.87 o 
  11   7  12       34.21       35.84     75.52 o 
  12   7  12       43.49     -104.40    113.84 o 
 -20   8  12      886.87      901.85    198.76 o 
 -19   8  12     1115.58     1141.06    134.00 o 
 -18   8  12       40.52       22.44    176.83 o 
 -17   8  12     2299.70     2254.04    151.33 o 
 -16   8  12       26.29       26.08     93.21 o 
 -15   8  12     1447.79     1541.66    126.31 o 
 -14   8  12     1676.92     1610.63    127.12 o 
 -13   8  12     2363.45     2227.29    115.25 o 
 -12   8  12     2648.35     2690.92    204.79 o 
 -11   8  12      420.84      429.21     74.09 o 
 -10   8  12     2312.75     2466.70    112.24 o 
  -9   8  12      875.67      817.40    222.51 o 
  -8   8  12      155.62      276.58     70.97 o 
  -7   8  12     3465.13     3618.44    122.30 o 
  -6   8  12      431.04      463.61     63.48 o 
  -5   8  12     4782.77     4601.53    150.28 o 
  -4   8  12     2267.22     2179.48     99.84 o 
  -3   8  12     2089.55     2069.83     97.04 o 
  -2   8  12     4438.78     4298.16    129.38 o 
  -1   8  12      450.31      393.76     62.18 o 
   0   8  12     2149.94     2220.06    102.42 o 
   1   8  12     1153.16     1368.46     96.18 o 
   2   8  12     1667.83     1525.16    107.64 o 
   3   8  12     3314.12     3486.56    139.18 o 
   4   8  12      261.09      402.22     69.62 o 
   5   8  12     2639.35     2812.23    131.25 o 
   6   8  12       18.30      -14.97     87.07 o 
   7   8  12     1577.72     1403.28    109.51 o 
   8   8  12      182.79      128.11     63.57 o 
   9   8  12     1556.64     1799.63    137.59 o 
  10   8  12     1546.80     1425.68    109.80 o 
  11   8  12      183.72       37.42     70.47 o 
  12   8  12     1215.92     1918.55    277.01 o 
 -19   9  12      169.93      249.45    210.10 o 
 -18   9  12      843.91     1094.93    156.24 o 
 -17   9  12       15.81      -56.92    109.59 o 
 -16   9  12      696.89      795.95    132.27 o 
 -15   9  12      529.02      346.99    228.91 o 
 -14   9  12      269.86      256.99     90.94 o 
 -13   9  12     1821.50     1631.03    166.28 o 
 -12   9  12      447.59      360.89     75.21 o 
 -11   9  12      448.06      288.07    130.86 o 
 -10   9  12      769.21      642.01     76.71 o 
  -9   9  12      157.22      124.48    109.00 o 
  -8   9  12      198.92       86.03     61.13 o 
  -7   9  12      960.89      857.52     76.95 o 
  -6   9  12     1487.48     1450.58     87.93 o 
  -5   9  12       46.27      -10.01     56.49 o 
  -4   9  12     1369.36     1211.15    104.46 o 
  -3   9  12      396.21      332.83     63.15 o 
  -2   9  12      491.96      392.46    122.55 o 
  -1   9  12     1230.33     1237.24     82.98 o 
   0   9  12     1179.03      966.19     82.32 o 
   1   9  12      174.01      109.22    128.51 o 
   2   9  12       72.11        8.27     59.73 o 
   3   9  12      541.08      511.33     77.42 o 
   4   9  12     1378.56     1495.93    109.43 o 
   5   9  12      841.91      924.09     95.04 o 
   6   9  12      847.32      987.74     99.38 o 
   7   9  12       41.96      -54.53     67.24 o 
   8   9  12      119.50       70.65     69.97 o 
   9   9  12      270.46      254.11     87.11 o 
  10   9  12       27.98       49.04     81.73 o 
  11   9  12        8.76      -59.01    198.00 o 
 -18  10  12       23.86       20.95    291.09 o 
 -17  10  12     1624.67     1968.74    172.63 o 
 -16  10  12       94.90      120.41    190.43 o 
 -15  10  12     2566.23     2679.01    160.34 o 
 -14  10  12     1151.61     1375.39    131.88 o 
 -13  10  12      678.61      749.47    110.81 o 
 -12  10  12     4553.41     4607.75    155.00 o 
 -11  10  12       84.48       37.19     67.06 o 
 -10  10  12     2431.69     2588.23    195.66 o 
  -9  10  12     1003.05     1148.10    219.34 o 
  -8  10  12      963.15     1052.28    151.19 o 
  -7  10  12     4125.08     4255.60    137.94 o 
  -6  10  12       91.81       72.54     65.50 o 
  -5  10  12      906.15      994.80     78.88 o 
  -4  10  12     1506.32     1558.82     95.56 o 
  -3  10  12     1066.58     1151.44     85.35 o 
  -2  10  12      403.47      484.02     73.51 o 
  -1  10  12      302.88      222.98     66.14 o 
   0  10  12      515.48      573.22    104.22 o 
   1  10  12      822.63      775.27     82.54 o 
   2  10  12     1000.80     1091.92    196.12 o 
   3  10  12      894.11      938.70    220.95 o 
   4  10  12      144.69      145.71     78.30 o 
   5  10  12     2706.66     3081.91    152.07 o 
   6  10  12       13.86       40.45     76.69 o 
   7  10  12     1730.41     1712.54    127.46 o 
   8  10  12      775.55      852.47    106.48 o 
   9  10  12        0.85     -115.71    115.71 o 
  10  10  12     1743.84     2029.48    260.13 o 
 -17  11  12      203.48      161.41    174.62 o 
 -16  11  12        0.98      -41.30    231.06 o 
 -15  11  12       37.60      -41.94    159.63 o 
 -14  11  12      296.83      210.70    445.99 o 
 -13  11  12       44.01       79.45     81.07 o 
 -12  11  12       36.34      204.21    105.02 o 
 -11  11  12      307.75      510.52    161.78 o 
 -10  11  12       18.38      -24.81    113.17 o 
  -9  11  12      123.10     -106.88    189.35 o 
  -8  11  12      285.29      340.72    130.34 o 
  -7  11  12        4.32      -69.95     69.95 o 
  -6  11  12      121.88        9.98     68.43 o 
  -5  11  12      147.68       41.77     68.21 o 
  -4  11  12      253.83      309.11     77.06 o 
  -3  11  12      610.80      511.75     72.98 o 
  -2  11  12       10.68     -109.05    109.05 o 
  -1  11  12       28.65      -67.18     67.18 o 
   0  11  12      391.98      433.18     83.48 o 
   1  11  12       29.08      -70.50     82.66 o 
   2  11  12      100.01      -35.14     70.15 o 
   3  11  12      373.50      252.96     83.58 o 
   4  11  12       21.18       38.30     70.28 o 
   5  11  12       31.72      -16.51     78.23 o 
   6  11  12       49.63      -44.96     78.62 o 
   7  11  12        3.65       20.32     84.44 o 
   8  11  12       21.24      -54.16     95.65 o 
 -15  12  12     1041.87     1110.63    345.16 o 
 -14  12  12      416.80      444.09    226.49 o 
 -13  12  12       14.15      201.41     91.44 o 
 -12  12  12     1828.64     1594.99    347.74 o 
 -11  12  12      163.23      -46.17    379.67 o 
 -10  12  12      334.96      -36.21    138.11 o 
  -9  12  12       82.76     -145.00    161.03 o 
  -8  12  12      131.98       43.49    125.43 o 
  -7  12  12      534.16      509.37     84.58 o 
  -6  12  12       58.79       38.94     73.34 o 
  -5  12  12     1893.78     1878.03    120.55 o 
  -4  12  12      103.01       43.10     74.62 o 
  -3  12  12      686.59      575.92     78.58 o 
  -2  12  12      132.95      168.98     74.33 o 
  -1  12  12       20.94      -70.22     70.22 o 
   0  12  12     1940.65     2321.83    215.47 o 
   1  12  12      863.54      800.85    339.52 o 
   2  12  12     1519.17     1737.39    179.94 o 
   3  12  12     1568.87     1475.30    129.31 o 
   4  12  12      110.53       91.99     86.14 o 
   5  12  12      899.73      812.09    109.25 o 
   6  12  12      158.80      134.98     98.52 o 
   7  12  12      269.32     -111.36    251.75 o 
 -13  13  12     1279.21     1088.37    387.62 o 
 -12  13  12       58.19     -172.20    282.82 o 
 -11  13  12      266.91     -146.41    308.61 o 
 -10  13  12      407.49      258.70    158.98 o 
  -9  13  12     1325.12     1736.98    239.93 o 
  -8  13  12      892.90      966.80    182.79 o 
  -7  13  12     1339.31     1780.38    204.34 o 
  -6  13  12     1629.94     1750.52    116.86 o 
  -5  13  12       45.10      -77.77     77.77 o 
  -4  13  12      842.36      790.00    142.73 o 
  -3  13  12      214.00      237.03     77.19 o 
  -2  13  12      244.60      162.99     92.87 o 
  -1  13  12     1323.87     1061.97    104.35 o 
   0  13  12        1.60      -78.19     78.19 o 
   1  13  12      378.44      251.72     93.89 o 
   2  13  12      171.59        9.93     85.81 o 
   3  13  12      632.40      534.01    104.66 o 
   4  13  12      769.80      949.55    116.89 o 
   5  13  12       84.47     -228.75    228.75 o 
 -10  14  12      330.61      267.44    340.22 o 
  -9  14  12      168.67      -25.74    363.01 o 
  -8  14  12      157.09       74.19    392.41 o 
  -7  14  12        9.09     -136.82    153.26 o 
  -6  14  12      523.26      546.82    208.81 o 
  -5  14  12      273.40      151.14     89.45 o 
  -4  14  12       13.77        0.91    194.34 o 
  -3  14  12       99.28      211.81    155.70 o 
  -2  14  12        0.58      -88.05     88.05 o 
  -1  14  12        5.84     -109.69    156.73 o 
   0  14  12      213.30       59.79     94.90 o 
   1  14  12      119.52      101.66     85.48 o 
 -23   1  13     2928.26     3524.11    176.93 o 
 -22   1  13      294.21      472.10    233.64 o 
 -21   1  13     2741.88     2921.21    152.21 o 
 -20   1  13     2412.55     2200.12    130.29 o 
 -19   1  13      789.90      621.49     79.45 o 
 -18   1  13     5494.02     4932.70    127.23 o 
 -17   1  13        2.96      -13.58     59.22 o 
 -16   1  13      596.25      511.94     59.85 o 
 -15   1  13     2274.79     2199.86     83.76 o 
 -14   1  13      271.73      309.26     61.92 o 
 -13   1  13     1221.94     1292.21     64.76 o 
 -12   1  13        0.24      -41.81     41.81 o 
 -11   1  13     4779.63     4820.63    107.27 o 
 -10   1  13     2338.60     2439.00    102.96 o 
  -9   1  13     3151.63     2881.12     89.42 o 
  -8   1  13     3604.58     3344.28    212.78 o 
  -7   1  13     2054.64     2041.82    131.70 o 
  -6   1  13    16059.69    15903.84    344.97 o 
  -5   1  13     2858.03     2596.63    154.45 o 
  -4   1  13    16652.39    15846.63    234.64 o 
  -3   1  13    21286.19    21459.97    510.81 o 
  -2   1  13      428.33      381.97     74.22 o 
  -1   1  13    16091.91    16365.70    469.21 o 
   0   1  13     2718.50     2853.42    132.23 o 
   1   1  13    10048.28     9955.81    239.27 o 
   2   1  13     5599.16     5556.56    249.92 o 
   3   1  13     1216.16     1104.07     77.03 o 
   4   1  13     1213.63     1296.94    133.35 o 
   5   1  13      648.01      706.37     84.53 o 
   6   1  13      183.33      364.72    117.46 o 
   7   1  13      161.01      296.31    122.33 o 
   8   1  13     4797.52     5116.46    227.47 o 
   9   1  13     2936.50     3139.35    190.16 o 
  10   1  13      908.61      598.72    145.86 o 
  11   1  13     3340.25     3907.85    248.74 o 
  12   1  13      723.00      492.79    162.23 o 
  13   1  13     2203.13     2116.12    193.60 o 
  14   1  13      589.18      368.15    163.80 o 
 -23   2  13      157.10      288.84    137.81 o 
 -22   2  13     1156.15     1145.99    171.99 o 
 -21   2  13      152.31      200.80    117.49 o 
 -20   2  13     2046.21     2175.09    130.28 o 
 -19   2  13        3.88      -65.87     65.87 o 
 -18   2  13      973.37      885.50     82.57 o 
 -17   2  13     1634.08     1447.23     93.43 o 
 -16   2  13       60.58       90.50     52.71 o 
 -15   2  13      199.53      178.24     50.58 o 
 -14   2  13        1.29       48.51     64.51 o 
 -13   2  13     3044.29     3030.30    113.00 o 
 -12   2  13      379.71      429.71     54.96 o 
 -11   2  13     1193.02     1139.15     59.91 o 
 -10   2  13      356.23      293.61     42.76 o 
  -9   2  13     2371.37     2493.19    102.47 o 
  -8   2  13     1757.78     1778.35    186.07 o 
  -7   2  13     2739.94     2450.93    141.67 o 
  -6   2  13       11.25       47.23     44.61 o 
  -5   2  13     1091.57     1120.52     60.77 o 
  -4   2  13      186.25      188.22     40.31 o 
  -3   2  13     3921.80     4162.92    114.10 o 
  -2   2  13      489.77      418.79     48.34 o 
  -1   2  13     1751.28     1683.84    110.62 o 
   0   2  13     1821.22     2186.26    126.10 o 
   1   2  13        0.57      -24.18     62.29 o 
   2   2  13      990.60     1024.29     77.08 o 
   3   2  13       23.03       28.20     76.14 o 
   4   2  13     1278.86     1183.34    111.42 o 
   5   2  13     2032.41     2088.73    137.24 o 
   6   2  13     4376.43     4316.96    196.18 o 
   7   2  13      609.43      498.82    123.65 o 
   8   2  13       82.23      -14.49    114.89 o 
   9   2  13      241.93      136.06    120.46 o 
  10   2  13      705.85      730.90    148.00 o 
  11   2  13      196.29      185.27    133.51 o 
  12   2  13      136.01        1.82    141.71 o 
  13   2  13      675.49      866.18    172.56 o 
  14   2  13      209.19      214.88    227.03 o 
 -23   3  13      259.04      363.11    155.33 o 
 -22   3  13       49.67       58.91    136.84 o 
 -21   3  13      510.99      447.60    143.61 o 
 -20   3  13     1558.50     1488.30    152.69 o 
 -19   3  13      841.10      700.62    105.83 o 
 -18   3  13     1647.93     1498.89    128.90 o 
 -17   3  13       15.71       70.23     65.88 o 
 -16   3  13     1367.39     1472.79     92.73 o 
 -15   3  13        1.33       37.14     60.39 o 
 -14   3  13        1.46      -43.83     56.78 o 
 -13   3  13       67.96       89.49     58.11 o 
 -12   3  13        6.12       51.38     58.99 o 
 -11   3  13      813.72      831.33     55.96 o 
 -10   3  13     1620.78     1618.79     68.01 o 
  -9   3  13     5476.23     5900.52    144.41 o 
  -8   3  13      250.05      225.60    126.90 o 
  -7   3  13     4099.96     4128.28    171.99 o 
  -6   3  13     5946.77     5906.82    137.07 o 
  -5   3  13       75.81      138.77     38.54 o 
  -4   3  13     5539.40     5790.97    234.22 o 
  -3   3  13     1169.16     1222.89     66.91 o 
  -2   3  13      201.94      250.13     50.19 o 
  -1   3  13     1934.13     2225.89     92.37 o 
   0   3  13      112.93      108.11     40.95 o 
   1   3  13      279.59      289.90     64.76 o 
   2   3  13      485.46      528.95     68.29 o 
   3   3  13      339.34      485.62     93.39 o 
   4   3  13      136.23      114.77     83.13 o 
   5   3  13       99.05      182.30     89.54 o 
   6   3  13      102.48      105.14    111.22 o 
   7   3  13      139.81      153.06    109.92 o 
   8   3  13     1850.65     1708.97    149.64 o 
   9   3  13      356.11      194.65    127.45 o 
  10   3  13       18.22     -115.22    115.22 o 
  11   3  13      592.90      587.42    149.14 o 
  12   3  13      248.66      174.34    137.01 o 
  13   3  13       47.71       -4.90    139.78 o 
 -22   4  13      787.00      994.10    169.09 o 
 -21   4  13      362.23      388.16    141.89 o 
 -20   4  13      310.46      387.94    103.96 o 
 -19   4  13     1658.38     1802.55    135.83 o 
 -18   4  13       13.79      -47.44    104.97 o 
 -17   4  13     2455.64     2475.92    145.05 o 
 -16   4  13     2103.22     1883.50    105.49 o 
 -15   4  13     1272.82     1181.28     97.45 o 
 -14   4  13     1664.63     1489.02     90.40 o 
 -13   4  13       12.60      -59.30     59.30 o 
 -12   4  13     8500.09     8152.44    246.57 o 
 -11   4  13      558.10      525.88     88.62 o 
 -10   4  13     9273.66     8564.88    408.69 o 
  -9   4  13     2213.41     2270.94     99.08 o 
  -8   4  13     2604.77     2569.93    145.59 o 
  -7   4  13    10027.87     9671.33    172.74 o 
  -6   4  13      167.56      195.34     57.11 o 
  -5   4  13    16451.95    16211.09    250.63 o 
  -4   4  13     2898.94     2838.33    184.46 o 
  -3   4  13     2376.20     2420.06     86.30 o 
  -2   4  13     7021.03     6597.40    141.63 o 
  -1   4  13        4.91       22.41     41.34 o 
   0   4  13     2405.27     2431.72     82.45 o 
   1   4  13      659.03      808.49     56.19 o 
   2   4  13     1555.82     1478.69     69.88 o 
   3   4  13     1056.76     1204.67    175.54 o 
   4   4  13      277.29      200.14     88.00 o 
   5   4  13     2335.98     2402.59    151.61 o 
   6   4  13      128.20      -23.92     90.79 o 
   7   4  13     3313.63     3064.43    178.56 o 
   8   4  13       89.43      274.73    114.34 o 
   9   4  13      385.20      528.93    128.84 o 
  10   4  13     2293.89     2325.92    169.40 o 
  11   4  13       19.53      254.75    134.00 o 
  12   4  13      576.27      403.71    142.40 o 
  13   4  13      411.32      298.44    152.46 o 
 -22   5  13       42.90       94.49    140.60 o 
 -21   5  13      324.33      427.52    123.25 o 
 -20   5  13        4.12       34.53    200.10 o 
 -19   5  13      417.57      408.68    198.33 o 
 -18   5  13       25.52       81.04     96.37 o 
 -17   5  13        0.52      -11.46     84.06 o 
 -16   5  13      206.09      310.91     94.01 o 
 -15   5  13     3493.96     3147.57    154.94 o 
 -14   5  13      147.14      129.66     61.25 o 
 -13   5  13     1553.50     1634.51     94.95 o 
 -12   5  13     2474.08     2759.03    115.86 o 
 -11   5  13      173.20      133.56     59.35 o 
 -10   5  13      116.80      143.91     59.61 o 
  -9   5  13     2032.70     1943.61     95.36 o 
  -8   5  13      484.07      397.51     55.37 o 
  -7   5  13        0.14       18.92     43.50 o 
  -6   5  13        4.23        6.86     60.30 o 
  -5   5  13        7.20      -24.61     40.94 o 
  -4   5  13      376.48      372.30     50.93 o 
  -3   5  13      681.23      715.71     57.55 o 
  -2   5  13     1162.94     1189.27     93.99 o 
  -1   5  13      157.67      190.02     46.38 o 
   0   5  13       49.05       43.79     47.80 o 
   1   5  13        7.39        0.77     55.76 o 
   2   5  13     1348.74     1365.53     94.73 o 
   3   5  13        0.01      -12.78     54.10 o 
   4   5  13      376.99      457.35     66.41 o 
   5   5  13        2.13      -21.22    112.98 o 
   6   5  13      269.63      334.74    152.64 o 
   7   5  13     1162.82      899.28    128.42 o 
   8   5  13      231.51      190.48    176.83 o 
   9   5  13      373.59      431.80    191.55 o 
  10   5  13        9.31     -152.64    181.34 o 
  11   5  13      621.90      503.07    201.44 o 
  12   5  13      102.21       30.42    202.30 o 
 -21   6  13      229.43      266.17    239.28 o 
 -20   6  13      715.00      510.49    179.62 o 
 -19   6  13     3340.45     3581.72    190.26 o 
 -18   6  13       54.30     -157.05    157.05 o 
 -17   6  13     3072.30     2953.14    193.49 o 
 -16   6  13     4137.28     4161.80    187.76 o 
 -15   6  13     2364.48     2351.46    115.97 o 
 -14   6  13     4605.01     4248.76    142.55 o 
 -13   6  13        7.10      -40.82     59.77 o 
 -12   6  13      571.23      658.06     77.88 o 
 -11   6  13      665.73      617.70    136.90 o 
 -10   6  13     2993.27     3216.62    121.36 o 
  -9   6  13     3428.42     3747.34    118.42 o 
  -8   6  13     3576.00     3424.05    150.87 o 
  -7   6  13    13435.58    13921.45    407.86 o 
  -6   6  13        6.92        8.91     48.35 o 
  -5   6  13    13532.98    13409.45    246.26 o 
  -4   6  13    12807.18    12394.28    217.49 o 
  -3   6  13     3084.15     3155.93    106.50 o 
  -2   6  13    18341.82    17667.08    280.49 o 
  -1   6  13      356.10      335.66     53.78 o 
   0   6  13     5316.64     5581.28    165.04 o 
   1   6  13      473.71      449.34     61.19 o 
   2   6  13      333.89      329.74     95.40 o 
   3   6  13     3229.60     3217.90    133.61 o 
   4   6  13     2792.86     2541.32    137.00 o 
   5   6  13     2561.99     2740.80    206.82 o 
   6   6  13      191.35       85.19     68.65 o 
   7   6  13     1995.93     2081.18    109.50 o 
   8   6  13      552.11      618.50     81.41 o 
   9   6  13      351.82      349.16     82.38 o 
  10   6  13     1610.31     1403.08    114.38 o 
  11   6  13      185.34      250.81    318.61 o 
  12   6  13     2856.88     3310.30    166.92 o 
 -21   7  13      379.78      188.97    294.64 o 
 -20   7  13       29.97      164.37    171.99 o 
 -19   7  13      724.05      648.02    334.25 o 
 -18   7  13     1413.43     1249.71    133.55 o 
 -17   7  13      640.80      606.93    113.16 o 
 -16   7  13     1028.63     1103.19    123.26 o 
 -15   7  13     2366.78     2261.39    143.02 o 
 -14   7  13      208.00      131.92     69.46 o 
 -13   7  13     1229.23     1235.51    133.29 o 
 -12   7  13     1501.32     1634.44    111.91 o 
 -11   7  13       95.11       47.62    116.17 o 
 -10   7  13       14.80      148.06     58.62 o 
  -9   7  13        8.41        0.42     89.56 o 
  -8   7  13      671.51      609.18     97.74 o 
  -7   7  13     2412.78     2493.26    106.76 o 
  -6   7  13      816.06      783.37     66.99 o 
  -5   7  13     2464.57     2487.99     96.45 o 
  -4   7  13     5142.10     5314.35    136.98 o 
  -3   7  13      668.04      612.76     64.39 o 
  -2   7  13      369.15      306.90     55.08 o 
  -1   7  13      939.93     1149.72     88.09 o 
   0   7  13     1052.90     1058.09     75.39 o 
   1   7  13      285.43      299.47     60.36 o 
   2   7  13       13.87      -87.34     87.34 o 
   3   7  13     2040.19     2242.43    160.38 o 
   4   7  13      410.74      549.34    133.94 o 
   5   7  13      803.33      860.88     98.79 o 
   6   7  13      564.20      445.19     76.94 o 
   7   7  13      420.09      464.07    130.66 o 
   8   7  13      397.07      530.14     82.91 o 
   9   7  13       33.08      -10.17     72.36 o 
  10   7  13       14.04      125.29    181.66 o 
  11   7  13      577.84      605.91     99.52 o 
 -20   8  13       40.27      -88.36    257.34 o 
 -19   8  13      375.43      361.37    106.11 o 
 -18   8  13       12.05      238.60    242.88 o 
 -17   8  13      794.90      356.66    292.06 o 
 -16   8  13        8.25       75.75    107.92 o 
 -15   8  13      340.21      213.73     97.10 o 
 -14   8  13     1348.23     1344.57    101.01 o 
 -13   8  13     1027.77     1015.92    138.95 o 
 -12   8  13       83.93      121.33     68.21 o 
 -11   8  13       18.67      -65.14     65.14 o 
 -10   8  13      848.57      926.53    131.40 o 
  -9   8  13      427.15      649.84    122.07 o 
  -8   8  13      297.79      310.86     64.43 o 
  -7   8  13     1923.22     1833.50     96.57 o 
  -6   8  13        1.52      -46.17     52.85 o 
  -5   8  13      755.85      698.73     68.87 o 
  -4   8  13      497.38      501.17    105.82 o 
  -3   8  13     2037.91     2086.64    118.68 o 
  -2   8  13     2562.52     2570.62    103.99 o 
  -1   8  13      241.54      252.64     55.50 o 
   0   8  13     2249.62     2368.00    304.80 o 
   1   8  13       19.35      161.96     60.83 o 
   2   8  13      429.08      375.28     79.38 o 
   3   8  13      436.75      500.38     78.54 o 
   4   8  13      256.95      306.11    113.19 o 
   5   8  13     2008.32     2536.99    136.34 o 
   6   8  13       25.57        4.25     64.88 o 
   7   8  13      942.05     1111.43    105.39 o 
   8   8  13       41.25      -67.92    116.60 o 
   9   8  13     2099.95     2145.75    256.69 o 
  10   8  13       66.99      146.40     98.84 o 
 -19   9  13      400.11      570.99    128.49 o 
 -18   9  13      828.15      986.10    166.13 o 
 -17   9  13       55.07      -16.04    193.81 o 
 -16   9  13     1919.65     1746.15    144.75 o 
 -15   9  13      314.14      520.02    109.81 o 
 -14   9  13       10.58      -29.38    129.15 o 
 -13   9  13     2762.07     2854.49    131.86 o 
 -12   9  13      382.59      241.19     71.65 o 
 -11   9  13     2955.95     3253.62    160.76 o 
 -10   9  13       68.28       -0.20    104.45 o 
  -9   9  13     3373.70     3504.77    204.28 o 
  -8   9  13     1283.97     1312.40     90.50 o 
  -7   9  13        9.56       -7.51     59.03 o 
  -6   9  13     3907.88     3830.39    131.87 o 
  -5   9  13      109.79      -32.02     57.18 o 
  -4   9  13      679.41      604.77    112.09 o 
  -3   9  13      105.96      100.89     79.70 o 
  -2   9  13      318.04      306.07    122.60 o 
  -1   9  13      618.53      657.07    101.99 o 
   0   9  13      486.73      496.18     77.50 o 
   1   9  13     2230.54     2333.30    172.10 o 
   2   9  13       29.52      -57.57     59.89 o 
   3   9  13      951.80     1022.09     91.53 o 
   4   9  13      738.24      649.58     91.71 o 
   5   9  13        3.68      -45.11     68.68 o 
   6   9  13     2721.72     3122.36    325.97 o 
   7   9  13      114.82       72.69    162.10 o 
   8   9  13      403.75      433.64     78.37 o 
   9   9  13     1108.95     1180.62    301.90 o 
  10   9  13      272.18      309.69    188.87 o 
 -18  10  13       14.18        9.34    235.14 o 
 -17  10  13       11.78     -119.83    121.31 o 
 -16  10  13        6.61      -25.52     98.15 o 
 -15  10  13      131.73      140.60    167.15 o 
 -14  10  13       30.02      126.20     91.08 o 
 -13  10  13       12.62      116.60    236.75 o 
 -12  10  13       10.77        0.21     65.06 o 
 -11  10  13      288.67      570.24    138.49 o 
 -10  10  13       86.66      144.85    230.74 o 
  -9  10  13      221.10      186.77    114.98 o 
  -8  10  13      197.63      324.48     70.35 o 
  -7  10  13       16.09      116.37     62.17 o 
  -6  10  13       22.76        4.40     63.21 o 
  -5  10  13      277.20      198.17     66.07 o 
  -4  10  13      502.54      391.64     72.06 o 
  -3  10  13       40.14      -37.34     54.71 o 
  -2  10  13      328.75      192.72     61.23 o 
  -1  10  13      221.26      181.72     71.29 o 
   0  10  13      201.53      201.27     71.98 o 
   1  10  13       26.54      -16.69     68.86 o 
   2  10  13       49.74       -4.57     69.73 o 
   3  10  13      262.25      228.58    108.51 o 
   4  10  13       43.37       78.11     70.17 o 
   5  10  13       10.65      -63.47     79.33 o 
   6  10  13       96.32      -65.44     71.15 o 
   7  10  13       59.01       61.01     84.33 o 
   8  10  13      223.22      326.31    202.40 o 
   9  10  13       90.09      504.67    239.23 o 
 -16  11  13      944.50     1199.65    213.27 o 
 -15  11  13      126.51       96.86    382.41 o 
 -14  11  13      416.91      565.13    120.29 o 
 -13  11  13     2693.87     2963.62    279.59 o 
 -12  11  13        0.35      -84.92    120.34 o 
 -11  11  13     3133.53     3674.55    240.52 o 
 -10  11  13      495.51      284.03    313.94 o 
  -9  11  13     1457.46     1641.57    188.21 o 
  -8  11  13     1680.98     1706.43    185.97 o 
  -7  11  13      212.90      332.42     77.33 o 
  -6  11  13     1663.18     1601.34    101.90 o 
  -5  11  13      768.52      648.14     80.56 o 
  -4  11  13     2472.42     2492.75    165.38 o 
  -3  11  13     1226.37     1175.70    104.88 o 
  -2  11  13      595.57      642.72     76.93 o 
  -1  11  13      996.21     1123.52     93.66 o 
   0  11  13     1652.11     1728.09    136.73 o 
   1  11  13     1192.23     1203.92    103.16 o 
   2  11  13     1949.50     2093.81    127.44 o 
   3  11  13      709.61      587.49    162.64 o 
   4  11  13     1596.94     1825.44    162.15 o 
   5  11  13        0.34      -72.48     73.10 o 
   6  11  13     1767.47     1698.35    215.69 o 
   7  11  13      420.50      200.47    144.31 o 
 -15  12  13       90.69      324.74    110.93 o 
 -14  12  13      695.97      934.36    188.54 o 
 -13  12  13       86.25     -236.49    268.73 o 
 -12  12  13      325.98      447.82    328.29 o 
 -11  12  13      582.99      618.26    163.08 o 
 -10  12  13      598.20      830.04    367.79 o 
  -9  12  13       59.34      310.86    149.65 o 
  -8  12  13      455.98      525.17    158.58 o 
  -7  12  13      363.43      389.68     92.07 o 
  -6  12  13      536.32      337.99     81.14 o 
  -5  12  13       76.46      -60.30     72.12 o 
  -4  12  13      136.89       46.37     73.36 o 
  -3  12  13        0.92      -28.34    162.59 o 
  -2  12  13      558.19      609.28    109.86 o 
  -1  12  13        5.33     -123.28    171.45 o 
   0  12  13      217.52      328.86    112.92 o 
   1  12  13        9.97      -22.33     76.34 o 
   2  12  13      279.39      175.02     84.76 o 
   3  12  13      762.23      870.95    169.63 o 
   4  12  13       10.29      -79.86     79.86 o 
   5  12  13      333.38      207.17     97.65 o 
   6  12  13       33.63     -210.04    210.04 o 
 -12  13  13        0.60       15.59    291.42 o 
 -11  13  13     1239.20     1512.65    362.90 o 
 -10  13  13       31.42     -141.64    141.64 o 
  -9  13  13      797.74     1002.39    187.17 o 
  -8  13  13     1379.40     1700.11    213.54 o 
  -7  13  13      417.33      134.11    207.09 o 
  -6  13  13      504.72      525.94    126.55 o 
  -5  13  13      772.59      825.65    103.65 o 
  -4  13  13      460.21      358.41     89.63 o 
  -3  13  13      734.46      647.32     93.05 o 
  -2  13  13      318.82      263.56    179.35 o 
  -1  13  13      831.78      812.68    108.00 o 
   0  13  13        0.22      -14.56     77.49 o 
   1  13  13        6.94      -76.32     76.32 o 
   2  13  13      549.87      468.38    102.76 o 
   3  13  13      100.97      -32.50     90.86 o 
  -9  14  13       68.61      -93.33    148.00 o 
  -8  14  13       82.04      150.85    171.46 o 
  -7  14  13      259.74       78.33    175.75 o 
  -6  14  13      192.97      115.52     93.26 o 
  -5  14  13      804.80      563.24    131.48 o 
  -4  14  13      208.82      241.16     91.71 o 
  -3  14  13       87.07      133.07     90.33 o 
  -2  14  13      902.93      846.72    115.06 o 
  -1  14  13      283.91      388.38     97.09 o 
 -23   0  14        2.34      124.37    137.70 o 
 -22   0  14     1863.22     2050.44    189.30 o 
 -21   0  14      190.86      198.33    122.33 o 
 -20   0  14     2247.23     2270.80    185.96 o 
 -19   0  14     1317.95     1211.33    110.73 o 
 -18   0  14     5091.59     4759.80    324.25 o 
 -17   0  14     6752.39     6570.51    197.38 o 
 -16   0  14       14.55       50.73     74.02 o 
 -15   0  14     4133.49     4386.35    154.39 o 
 -14   0  14     2437.66     2243.56    208.75 o 
 -13   0  14      719.20      814.33     84.85 o 
 -12   0  14     4646.50     4723.92    154.00 o 
 -11   0  14      189.94      155.25     83.74 o 
 -10   0  14    16296.12    15889.34    299.80 o 
  -9   0  14       52.97      -22.14    108.46 o 
  -8   0  14      966.42      976.15    160.60 o 
  -7   0  14    14820.90    15632.49    497.59 o 
  -6   0  14       23.78      -14.62    102.87 o 
  -5   0  14     1192.31     1264.88    156.30 o 
  -4   0  14     3745.77     3991.24    225.84 o 
  -3   0  14    14615.30    14398.78    446.96 o 
  -2   0  14     4779.08     4967.39    236.16 o 
  -1   0  14     4080.54     3995.97    223.80 o 
   1   0  14      347.69      376.34    100.18 o 
   2   0  14    14674.40    14311.60    442.55 o 
   3   0  14     1912.98     1903.82    165.54 o 
   4   0  14     3346.50     3227.28    259.70 o 
   5   0  14     4440.12     4311.03    270.45 o 
   6   0  14      345.08      347.20    173.92 o 
   7   0  14     1818.73     1910.92    229.39 o 
   8   0  14     6460.47     7074.27    373.11 o 
   9   0  14     1290.51     1768.59    223.69 o 
  10   0  14      802.44      884.35    230.90 o 
  11   0  14       24.27     -146.73    197.57 o 
  12   0  14     1634.26     1606.60    274.65 o 
  13   0  14       19.64     -210.58    210.58 o 
 -23   1  14       58.03       54.71    137.70 o 
 -22   1  14        7.01       89.01    108.78 o 
 -21   1  14      144.53      228.15     86.45 o 
 -20   1  14        9.77      106.43    105.94 o 
 -19   1  14      190.78      340.88     69.79 o 
 -18   1  14      513.88      510.41     65.67 o 
 -17   1  14        4.48      -49.54     49.54 o 
 -16   1  14        5.87      -47.12     47.12 o 
 -15   1  14        6.04      -10.74     56.17 o 
 -14   1  14        4.46      -37.52     45.14 o 
 -13   1  14       26.02      -40.70     56.60 o 
 -12   1  14       62.91      108.38     45.64 o 
 -11   1  14      114.74       81.32     42.31 o 
 -10   1  14       92.79       65.77     39.63 o 
  -9   1  14       35.17      -11.70     78.52 o 
  -8   1  14      551.09      516.71     94.97 o 
  -7   1  14      113.65      263.23     81.86 o 
  -6   1  14      127.15      178.09     80.04 o 
  -5   1  14     1102.52     1025.12    100.64 o 
  -4   1  14     1793.71     1784.29     70.88 o 
  -3   1  14      202.59      190.31     75.75 o 
  -2   1  14     1434.18     1480.57    159.04 o 
  -1   1  14       81.82      119.21     66.85 o 
   0   1  14      431.41      476.67     81.63 o 
   1   1  14      351.73      253.83     73.09 o 
   2   1  14      673.44      652.40     79.52 o 
   3   1  14       28.91       -1.18     55.84 o 
   4   1  14      181.31      114.10     81.21 o 
   5   1  14     1279.75     1187.52    129.60 o 
   6   1  14       90.42      118.25    115.12 o 
   7   1  14      125.09      104.88    174.03 o 
   8   1  14      476.72      189.16    121.17 o 
   9   1  14      190.42      269.69    195.10 o 
  10   1  14       14.62     -149.90    149.90 o 
  11   1  14      254.29      -71.67    134.20 o 
  12   1  14       73.93     -148.43    148.43 o 
  13   1  14      186.30      286.57    154.63 o 
 -23   2  14       31.00      216.06    143.07 o 
 -22   2  14      965.58     1417.20    174.25 o 
 -21   2  14     1344.11     1373.88    152.53 o 
 -20   2  14      689.91      804.40    125.55 o 
 -19   2  14      982.05      836.98    111.04 o 
 -18   2  14     1349.81     1408.90     99.93 o 
 -17   2  14     1834.40     1641.16    127.85 o 
 -16   2  14      561.20      544.48     60.64 o 
 -15   2  14     2349.06     2310.85     84.72 o 
 -14   2  14     1673.44     1503.30    111.91 o 
 -13   2  14      153.85      247.97     48.21 o 
 -12   2  14     7895.13     7621.48    138.75 o 
 -11   2  14     1737.79     1522.90     67.85 o 
 -10   2  14     3557.26     3563.28    118.14 o 
  -9   2  14     4228.45     3494.69    173.21 o 
  -8   2  14       16.75      -16.02     78.53 o 
  -7   2  14     2020.88     1929.66    129.81 o 
  -6   2  14     2741.93     2725.95    153.27 o 
  -5   2  14      925.63      913.99     52.47 o 
  -4   2  14       13.22       33.94     41.25 o 
  -3   2  14      740.91      683.68     60.51 o 
  -2   2  14     4927.71     5056.87    118.16 o 
  -1   2  14     1400.93     1464.91    106.74 o 
   0   2  14    10141.94    10034.57    253.13 o 
   1   2  14      387.77      339.55     78.86 o 
   2   2  14     8542.52     8102.23    182.53 o 
   3   2  14     4188.17     4362.71    328.61 o 
   4   2  14      109.06       77.21     99.54 o 
   5   2  14     6136.96     5898.60    209.59 o 
   6   2  14     2712.68     2402.76    159.51 o 
   7   2  14     1842.72     1965.95    277.33 o 
   8   2  14     1229.04     1314.81    155.71 o 
   9   2  14      138.79       52.11    180.70 o 
  10   2  14     1804.93     1823.44    171.78 o 
  11   2  14       14.86     -201.23    271.80 o 
  12   2  14     1001.56     1102.92    180.94 o 
  13   2  14       99.20      -91.58    207.57 o 
 -22   3  14      475.00      679.04    139.42 o 
 -21   3  14      324.66      359.46    134.80 o 
 -20   3  14      473.21      453.78    102.48 o 
 -19   3  14       72.08      220.47    127.38 o 
 -18   3  14     1743.89     1476.43    143.99 o 
 -17   3  14      237.25      176.50     93.37 o 
 -16   3  14     2617.77     2241.63    109.25 o 
 -15   3  14     1200.41     1240.29    138.06 o 
 -14   3  14      847.32      698.75    103.71 o 
 -13   3  14     3118.66     2988.13    120.07 o 
 -12   3  14       29.13       62.18     71.82 o 
 -11   3  14     2074.81     1799.83    118.79 o 
 -10   3  14     9055.88     8601.92    221.83 o 
  -9   3  14       43.33      100.28     87.28 o 
  -8   3  14     6222.18     6410.11    218.81 o 
  -7   3  14      451.46      459.70     92.12 o 
  -6   3  14        7.97      -20.96    133.72 o 
  -5   3  14     6536.64     6689.75    163.09 o 
  -4   3  14        5.71      -30.22     38.75 o 
  -3   3  14      940.42     1041.57     62.54 o 
  -2   3  14      375.93      503.69     51.73 o 
  -1   3  14     1477.91     1581.44     76.75 o 
   0   3  14       37.74      -12.11     43.52 o 
   1   3  14     3583.93     3318.56    162.41 o 
   2   3  14     1585.84     1516.31     88.14 o 
   3   3  14      673.94      731.53    113.03 o 
   4   3  14     5376.41     5765.28    288.41 o 
   5   3  14       28.00       -7.48     85.84 o 
   6   3  14     3899.78     4116.27    199.17 o 
   7   3  14      300.96      262.11    120.06 o 
   8   3  14     1025.76      939.78    146.51 o 
   9   3  14     2452.78     2556.37    180.71 o 
  10   3  14      112.95      108.39    134.07 o 
  11   3  14      579.15      339.35    132.72 o 
  12   3  14       81.04      -10.43    201.50 o 
 -22   4  14      261.29       60.09    133.18 o 
 -21   4  14        5.05       99.34    103.20 o 
 -20   4  14      881.15      941.97    157.64 o 
 -19   4  14      271.84      317.60     98.73 o 
 -18   4  14       98.72        8.44     92.31 o 
 -17   4  14      232.69       89.08     70.93 o 
 -16   4  14        0.16      -63.70     63.70 o 
 -15   4  14      161.60      112.54     70.02 o 
 -14   4  14      796.99      764.77     82.26 o 
 -13   4  14     2166.32     2191.70    110.82 o 
 -12   4  14      176.07      142.91     77.56 o 
 -11   4  14     1027.05      930.10    114.96 o 
 -10   4  14        9.78        1.15     61.65 o 
  -9   4  14     3948.79     3793.11    238.21 o 
  -8   4  14      265.92      223.91    104.65 o 
  -7   4  14      520.05      489.73     93.94 o 
  -6   4  14    21422.10    21394.21    313.21 o 
  -5   4  14      521.18      474.18     95.89 o 
  -4   4  14       18.57       10.70     39.36 o 
  -3   4  14      441.73      438.61     69.25 o 
  -2   4  14       28.50      -21.55     41.64 o 
  -1   4  14      124.85      188.30     48.33 o 
   0   4  14      344.75      339.71     52.50 o 
   1   4  14      156.07      130.56     57.96 o 
   2   4  14      689.75      723.58     73.23 o 
   3   4  14        2.98      -26.07     81.71 o 
   4   4  14     1611.62     1701.96    128.32 o 
   5   4  14      839.47      959.51    149.58 o 
   6   4  14      763.14      730.40    117.82 o 
   7   4  14      427.24      341.27    179.30 o 
   8   4  14      227.43      372.38    123.90 o 
   9   4  14       26.29      -87.16    117.56 o 
  10   4  14      572.13      521.12    140.32 o 
  11   4  14       61.23     -125.88    125.88 o 
  12   4  14        0.24      -91.54    141.29 o 
 -21   5  14     1680.65     1633.03    196.23 o 
 -20   5  14       35.54     -116.04    116.04 o 
 -19   5  14     1526.32     1555.98    135.84 o 
 -18   5  14     2437.45     2514.26    158.50 o 
 -17   5  14       79.44      -49.60     87.44 o 
 -16   5  14     5792.21     5763.52    170.50 o 
 -15   5  14      750.02      774.74     83.59 o 
 -14   5  14     7888.37     7579.10    188.79 o 
 -13   5  14     3883.42     4304.50    141.14 o 
 -12   5  14     3991.93     3797.85    135.45 o 
 -11   5  14     4578.59     4620.14    206.00 o 
 -10   5  14     2202.06     2061.54     99.15 o 
  -9   5  14     2802.53     2800.42    162.72 o 
  -8   5  14     7368.03     7449.22    255.81 o 
  -7   5  14      895.10      923.50     79.22 o 
  -6   5  14     1964.66     1772.63     80.93 o 
  -5   5  14       25.17       24.61     44.03 o 
  -4   5  14     1797.12     1775.37     84.09 o 
  -3   5  14     4675.02     4887.98    126.15 o 
  -2   5  14     4158.34     4109.42    117.75 o 
  -1   5  14     3600.61     3702.44    161.10 o 
   0   5  14     1135.61     1136.33     71.38 o 
   1   5  14     6908.53     7396.08    162.86 o 
   2   5  14     2100.67     2288.97    111.88 o 
   3   5  14     3105.64     3633.79    136.01 o 
   4   5  14    10093.97    10125.94    239.51 o 
   5   5  14      152.18      197.69     62.98 o 
   6   5  14     6500.43     6316.73    190.03 o 
   7   5  14      199.14      215.74    154.68 o 
   8   5  14      497.47      881.13    200.37 o 
   9   5  14     2249.85     1922.95    231.54 o 
  10   5  14      326.47       68.47    176.40 o 
  11   5  14      585.19       46.76    207.68 o 
 -21   6  14        4.49      -14.46    110.69 o 
 -20   6  14      325.51      357.77    106.29 o 
 -19   6  14      175.55      265.33    184.84 o 
 -18   6  14      123.40       44.61    219.56 o 
 -17   6  14       32.03       81.12    133.51 o 
 -16   6  14       63.78        4.98     87.08 o 
 -15   6  14        8.27       95.50     67.00 o 
 -14   6  14       36.29      -30.19    100.51 o 
 -13   6  14       58.33      100.83     61.68 o 
 -12   6  14      721.62      633.59     73.65 o 
 -11   6  14       11.53       28.94     57.85 o 
 -10   6  14       20.20      118.53     93.80 o 
  -9   6  14      365.44      362.09    106.87 o 
  -8   6  14      349.01      560.96    111.12 o 
  -7   6  14      136.35       72.90     49.01 o 
  -6   6  14     1024.68      960.15     68.27 o 
  -5   6  14     6323.40     6429.99    147.28 o 
  -4   6  14     1862.65     1828.85     87.62 o 
  -3   6  14     1259.99     1218.47     74.91 o 
  -2   6  14       33.90       37.77     69.46 o 
  -1   6  14       40.75      -20.44     44.50 o 
   0   6  14       22.65       68.67     84.76 o 
   1   6  14     1337.80     1313.47     91.64 o 
   2   6  14      187.01       79.49     65.89 o 
   3   6  14      241.98      309.74     69.15 o 
   4   6  14      485.11      465.48     76.11 o 
   5   6  14       22.58      -22.52     61.75 o 
   6   6  14      217.18       71.91     84.92 o 
   7   6  14      424.90      492.68    115.66 o 
   8   6  14        5.75        5.12     64.14 o 
   9   6  14      309.45      189.63     79.24 o 
  10   6  14      123.86      315.74     84.03 o 
  11   6  14      323.92      341.18     86.41 o 
 -20   7  14      788.09      946.27    144.53 o 
 -19   7  14       59.13      125.94    179.35 o 
 -18   7  14     1236.20     1328.56    297.97 o 
 -17   7  14      128.44      -46.28    226.76 o 
 -16   7  14     2270.79     2186.15    144.31 o 
 -15   7  14     1205.56     1056.13     94.86 o 
 -14   7  14     2940.60     2903.94    128.47 o 
 -13   7  14     1640.37     1741.68    105.70 o 
 -12   7  14       95.10       82.67     73.50 o 
 -11   7  14     2174.22     2437.66    113.41 o 
 -10   7  14      178.76       30.47    122.01 o 
  -9   7  14     2223.62     2320.99    169.65 o 
  -8   7  14     4356.36     4486.90    134.36 o 
  -7   7  14      166.46       11.97     51.01 o 
  -6   7  14    13802.98    13355.48    239.28 o 
  -5   7  14      200.79      121.06     52.84 o 
  -4   7  14        3.53      -25.54     45.35 o 
  -3   7  14      335.06      266.72     55.99 o 
  -2   7  14     1177.08     1113.15     79.37 o 
  -1   7  14     2612.31     2500.59    102.34 o 
   0   7  14      353.52      255.91     66.36 o 
   1   7  14     3340.07     3452.57    212.25 o 
   2   7  14      627.44      655.90     75.76 o 
   3   7  14     2883.16     2851.15    129.56 o 
   4   7  14     4001.18     3829.13    155.41 o 
   5   7  14      123.19      104.46     77.77 o 
   6   7  14     1763.96     1714.12    121.05 o 
   7   7  14      269.56      284.39    118.67 o 
   8   7  14      827.65      778.83     95.80 o 
   9   7  14       13.45       10.63    109.54 o 
  10   7  14        2.20      -48.21     69.64 o 
 -19   8  14      868.63      849.44    132.94 o 
 -18   8  14       10.61       53.13    102.69 o 
 -17   8  14      605.23      602.57    113.49 o 
 -16   8  14      369.71      474.27    251.32 o 
 -15   8  14      176.61      279.19    295.50 o 
 -14   8  14        1.49      -18.31    112.33 o 
 -13   8  14      189.94      262.69     73.30 o 
 -12   8  14     3188.48     3215.81    130.25 o 
 -11   8  14       17.42      158.69    105.81 o 
 -10   8  14     2012.73     1791.12    182.47 o 
  -9   8  14     1291.29     1409.84    144.70 o 
  -8   8  14       26.89       45.77    145.37 o 
  -7   8  14      215.44      189.28     59.92 o 
  -6   8  14     2568.34     2601.52    106.05 o 
  -5   8  14     6845.53     6875.11    230.78 o 
  -4   8  14      912.76     1000.09     79.04 o 
  -3   8  14      355.36      335.81     56.79 o 
  -2   8  14      146.23      131.89     58.37 o 
  -1   8  14      181.21      192.09     60.41 o 
   0   8  14     1515.14     1537.62    100.69 o 
   1   8  14     1856.38     1743.92    112.73 o 
   2   8  14     2182.55     2276.56    163.66 o 
   3   8  14     3618.34     4030.25    154.35 o 
   4   8  14        6.28       53.61     68.25 o 
   5   8  14      540.88      540.43    171.02 o 
   6   8  14     1747.80     1736.68    120.63 o 
   7   8  14      281.03      113.97     74.05 o 
   8   8  14      332.68      422.02     83.39 o 
   9   8  14       40.21        4.43     87.45 o 
 -19   9  14       82.59      606.16    333.12 o 
 -18   9  14      151.22      125.51    110.48 o 
 -17   9  14        0.09      -54.71     97.37 o 
 -16   9  14      630.09      740.00    122.59 o 
 -15   9  14      114.72      215.77    140.82 o 
 -14   9  14     1474.17     1561.22    169.84 o 
 -13   9  14      996.65     1039.43    163.51 o 
 -12   9  14       12.94       14.27    134.42 o 
 -11   9  14      965.53     1084.21    147.70 o 
 -10   9  14      144.83      135.19    109.61 o 
  -9   9  14      168.76        5.83    107.47 o 
  -8   9  14      252.52      174.75     63.73 o 
  -7   9  14        8.64      -58.02     58.02 o 
  -6   9  14      826.97      862.31     78.42 o 
  -5   9  14      417.08      259.90     91.71 o 
  -4   9  14     1753.38     1871.45    182.78 o 
  -3   9  14       38.90      -50.36     57.11 o 
  -2   9  14      270.05      119.06     60.28 o 
  -1   9  14      304.09      299.50     73.53 o 
   0   9  14      245.36      115.80     68.57 o 
   1   9  14       42.76      -29.81    122.11 o 
   2   9  14       12.45       27.26     68.39 o 
   3   9  14      185.57      117.53    149.09 o 
   4   9  14       85.01       36.08     65.51 o 
   5   9  14       59.12      -33.23     63.67 o 
   6   9  14      367.30      266.34    151.35 o 
   7   9  14      267.95      209.51    100.99 o 
   8   9  14       86.03       82.49     74.32 o 
 -17  10  14      868.30      750.97    129.29 o 
 -16  10  14       87.29       49.66    101.57 o 
 -15  10  14     1400.70     1487.94    136.52 o 
 -14  10  14     1394.42     1537.30    134.21 o 
 -13  10  14      543.92      480.75    147.04 o 
 -12  10  14     3549.78     3598.51    229.20 o 
 -11  10  14       66.57       64.10    118.68 o 
 -10  10  14     4120.41     3648.37    231.61 o 
  -9  10  14      610.72      646.18    136.34 o 
  -8  10  14     2377.97     2157.57    191.91 o 
  -7  10  14     3307.01     3307.60    130.68 o 
  -6  10  14      252.19      245.01     64.99 o 
  -5  10  14      713.51      675.71     90.47 o 
  -4  10  14     2563.60     2770.98    203.05 o 
  -3  10  14     4225.03     4232.10    144.72 o 
  -2  10  14      114.28       96.16     66.97 o 
  -1  10  14        0.21      120.48     64.38 o 
   0  10  14     1454.12     1422.50    107.14 o 
   1  10  14       16.40       59.43     71.40 o 
   2  10  14      842.28      631.88     90.44 o 
   3  10  14     1315.47     1253.38    103.01 o 
   4  10  14      376.19      239.12     95.08 o 
   5  10  14     2559.81     2867.60    155.78 o 
   6  10  14       25.05       34.78     77.78 o 
   7  10  14     1064.90     1130.02    117.73 o 
 -16  11  14       23.39      126.20    110.83 o 
 -15  11  14      192.93      131.46     97.63 o 
 -14  11  14        0.78      126.98    180.48 o 
 -13  11  14       27.03     -132.86    252.29 o 
 -12  11  14       49.12      108.60    133.80 o 
 -11  11  14       27.65      -36.35    169.46 o 
 -10  11  14       15.57     -122.60    122.60 o 
  -9  11  14      219.40       62.74    131.53 o 
  -8  11  14        2.99      -52.46     80.75 o 
  -7  11  14       70.71      -42.89     65.86 o 
  -6  11  14      532.27      504.82     82.42 o 
  -5  11  14     1039.73      863.00    179.22 o 
  -4  11  14      262.81      159.43     89.76 o 
  -3  11  14      463.37      454.40    123.45 o 
  -2  11  14       48.35      -65.47     65.47 o 
  -1  11  14      147.65      215.93    107.17 o 
   0  11  14      463.96      334.66    217.62 o 
   1  11  14       19.51      -50.92     99.32 o 
   2  11  14       63.28      -73.87     73.87 o 
   3  11  14      187.93       -8.47     81.98 o 
   4  11  14       27.99      -48.39     79.03 o 
   5  11  14       37.71       28.90    187.04 o 
   6  11  14        0.16      -73.42     73.42 o 
 -13  12  14      437.68      629.05    313.77 o 
 -12  12  14     3542.66     4245.81    278.16 o 
 -11  12  14      108.90      174.79    145.41 o 
 -10  12  14     1028.24      977.75    226.92 o 
  -9  12  14      800.60      808.74    177.90 o 
  -8  12  14      696.72      602.38    163.35 o 
  -7  12  14     1424.53     1370.36    154.24 o 
  -6  12  14      344.85      214.10     81.77 o 
  -5  12  14     1117.64     1115.53    100.95 o 
  -4  12  14      356.00      296.00     93.85 o 
  -3  12  14     1184.68     1153.57    198.92 o 
  -2  12  14     1398.73     1246.70    206.17 o 
  -1  12  14       77.27      -56.22     77.98 o 
   0  12  14      610.75      652.29     92.76 o 
   1  12  14       97.95      -23.35     81.96 o 
   2  12  14      478.44      422.59    183.17 o 
   3  12  14      139.36      -65.71    189.94 o 
   4  12  14      578.48      777.47    173.23 o 
 -11  13  14      123.60       44.90    147.73 o 
 -10  13  14      185.26      -94.13    151.65 o 
  -9  13  14      188.10      106.94    167.58 o 
  -8  13  14      176.02      -61.05    242.88 o 
  -7  13  14       33.45       75.44     82.27 o 
  -6  13  14      437.70      322.16     90.01 o 
  -5  13  14        0.27      -82.55     82.55 o 
  -4  13  14      426.79      378.37    116.04 o 
  -3  13  14      521.62      489.98     98.71 o 
  -2  13  14       69.12      -74.61     86.21 o 
  -1  13  14     1048.46      934.54    106.11 o 
   0  13  14       27.80      -76.08     85.91 o 
   1  13  14        9.23     -131.63    131.63 o 
  -7  14  14        1.89      -20.64    208.43 o 
  -6  14  14       34.96        7.28     85.47 o 
  -5  14  14      131.89       60.07     88.56 o 
  -4  14  14        2.66      -97.28     97.28 o 
  -3  14  14      460.97      402.67    123.19 o 
 -22   1  15      226.87      167.26    126.41 o 
 -21   1  15     1939.33     1978.10    175.11 o 
 -20   1  15      796.12      772.56     95.06 o 
 -19   1  15     2288.90     2159.77     94.61 o 
 -18   1  15     5053.63     4807.54    126.00 o 
 -17   1  15       63.02      107.30     51.74 o 
 -16   1  15     4302.37     3742.36    117.16 o 
 -15   1  15      762.00      789.09     59.56 o 
 -14   1  15       88.89      108.49     44.94 o 
 -13   1  15     3242.27     3068.60     92.43 o 
 -12   1  15       43.87      108.48     43.53 o 
 -11   1  15     6251.02     6224.09    120.05 o 
 -10   1  15     2717.43     2500.07    161.85 o 
  -9   1  15      107.48       81.87     88.52 o 
  -8   1  15      377.99      395.43    121.04 o 
  -7   1  15       17.81      131.14    113.30 o 
  -6   1  15     7247.64     6923.64    273.30 o 
  -5   1  15      255.21      313.94     85.61 o 
  -4   1  15    10454.62    10606.76    271.53 o 
  -3   1  15     3452.50     3357.09    151.68 o 
  -2   1  15      104.57       61.81    108.25 o 
  -1   1  15     7941.00     8189.10    286.47 o 
   0   1  15      128.55       89.23     69.21 o 
   1   1  15     5250.30     4991.36    253.47 o 
   2   1  15     4421.81     4523.53    166.80 o 
   3   1  15      646.18      607.57     97.21 o 
   4   1  15      501.74      630.24    173.17 o 
   5   1  15     1929.67     2330.13    155.13 o 
   6   1  15     1513.34     1498.62    145.81 o 
   7   1  15       14.43      166.19    123.93 o 
   8   1  15      522.28      555.54    139.62 o 
   9   1  15       81.34      326.35    134.75 o 
  10   1  15      501.23      495.28    154.85 o 
  11   1  15     2158.11     2124.58    203.35 o 
  12   1  15      107.26      137.53    161.74 o 
 -22   2  15     1023.57     1117.40    163.71 o 
 -21   2  15      388.30      357.63    117.38 o 
 -20   2  15      691.28      808.86    129.21 o 
 -19   2  15      500.04      463.76    102.89 o 
 -18   2  15       22.50       60.18     71.98 o 
 -17   2  15     1814.26     1802.87    135.14 o 
 -16   2  15     1860.11     1693.05    135.14 o 
 -15   2  15     3436.02     3189.95    126.06 o 
 -14   2  15     1298.29     1116.82     80.12 o 
 -13   2  15     1094.98     1139.51     62.40 o 
 -12   2  15     2229.83     2558.26    110.08 o 
 -11   2  15       50.83      -47.48     53.63 o 
 -10   2  15        2.42       -3.60     87.11 o 
  -9   2  15     6212.42     6337.56    217.26 o 
  -8   2  15     3598.36     3828.85    183.98 o 
  -7   2  15     4687.29     4661.36    190.47 o 
  -6   2  15     3812.82     3597.32    165.84 o 
  -5   2  15      147.16      100.25     81.93 o 
  -4   2  15    12341.17    12698.04    295.61 o 
  -3   2  15    11440.09    11037.98    192.26 o 
  -2   2  15      540.61      549.76     54.79 o 
  -1   2  15       69.88      126.17     74.03 o 
   0   2  15     8694.46     8530.98    439.49 o 
   1   2  15      629.40      608.28    105.51 o 
   2   2  15        7.77       36.39     60.48 o 
   3   2  15     5656.92     5839.68    269.59 o 
   4   2  15      285.57      274.78    127.65 o 
   5   2  15      283.48      403.33    158.02 o 
   6   2  15       11.61     -104.12    104.28 o 
   7   2  15      455.07      423.40    126.25 o 
   8   2  15      338.95      314.18    126.52 o 
   9   2  15      396.18      271.45    163.93 o 
  10   2  15     1212.13     1217.48    172.85 o 
  11   2  15       40.20       -4.16    147.25 o 
  12   2  15      883.10     1104.39    253.15 o 
 -22   3  15        0.75       80.84    128.78 o 
 -21   3  15      653.93      588.57    148.45 o 
 -20   3  15     1988.15     2090.98    149.30 o 
 -19   3  15      322.00      484.45    104.89 o 
 -18   3  15     2587.40     2427.77    226.36 o 
 -17   3  15       89.50      225.52     73.22 o 
 -16   3  15      579.33      605.50     76.55 o 
 -15   3  15     2217.46     2201.31    104.93 o 
 -14   3  15      117.41       -4.19     74.08 o 
 -13   3  15     4774.16     4665.25    141.30 o 
 -12   3  15        0.08       66.41     58.40 o 
 -11   3  15     4270.87     3757.52    127.22 o 
 -10   3  15      445.74      489.96    119.43 o 
  -9   3  15     5652.97     5104.50    205.82 o 
  -8   3  15        2.29      -77.74     80.63 o 
  -7   3  15      571.94      427.72    147.37 o 
  -6   3  15     1875.36     1814.62    128.76 o 
  -5   3  15     3223.07     3326.27    168.83 o 
  -4   3  15     3688.87     3480.51    125.80 o 
  -3   3  15     8468.41     8338.21    161.58 o 
  -2   3  15     4821.29     4854.09    121.40 o 
  -1   3  15     7061.43     7197.33    153.23 o 
   0   3  15      992.59     1019.83     65.19 o 
   1   3  15     3340.94     3690.69    230.18 o 
   2   3  15     1584.02     1782.05    230.57 o 
   3   3  15      161.41      249.37     89.52 o 
   4   3  15     2093.02     1850.35    135.71 o 
   5   3  15       77.95     -136.62    136.62 o 
   6   3  15       97.13       89.64    113.11 o 
   7   3  15      309.07      372.00    131.33 o 
   8   3  15      697.61      581.33    134.55 o 
   9   3  15      786.37      519.36    145.61 o 
  10   3  15      874.70      910.20    155.97 o 
  11   3  15      353.83      -98.05    174.73 o 
 -22   4  15     1097.01     1218.55    158.34 o 
 -21   4  15       11.61      133.48    107.78 o 
 -20   4  15      672.90      636.39    236.27 o 
 -19   4  15     1533.44     1565.63    134.37 o 
 -18   4  15      364.31      394.05    100.80 o 
 -17   4  15     4793.54     4854.93    194.64 o 
 -16   4  15      329.15      307.22     77.17 o 
 -15   4  15     2209.37     2121.75    110.66 o 
 -14   4  15     6088.42     6118.22    166.53 o 
 -13   4  15     4998.83     5121.13    181.68 o 
 -12   4  15     2258.49     2087.20    132.11 o 
 -11   4  15     1791.43     1639.92    113.94 o 
 -10   4  15     1710.57     1681.90    140.48 o 
  -9   4  15     6334.48     6372.92    230.77 o 
  -8   4  15     1446.17     1293.97    120.31 o 
  -7   4  15      286.23      309.30     88.91 o 
  -6   4  15     2915.45     2774.79    160.24 o 
  -5   4  15     3513.04     3577.43    129.50 o 
  -4   4  15     2279.16     2049.77     86.98 o 
  -3   4  15     4794.07     4738.42    123.65 o 
  -2   4  15     6598.29     6560.53    186.00 o 
  -1   4  15     2606.67     2400.00     96.17 o 
   0   4  15     6541.62     6412.72    147.62 o 
   1   4  15      770.31      732.80     62.45 o 
   2   4  15     1580.55     1557.18    100.03 o 
   3   4  15     4221.47     4278.98    145.57 o 
   4   4  15        1.28     -112.44    112.44 o 
   5   4  15     3693.07     3694.56    276.69 o 
   6   4  15       69.80      -27.09    160.38 o 
   7   4  15     1040.53      767.72    198.86 o 
   8   4  15     1372.81     1278.74    223.80 o 
   9   4  15      677.82      636.47    215.85 o 
  10   4  15      810.19      467.71    201.01 o 
  11   4  15       19.15      -80.08    211.76 o 
 -21   5  15      140.92      176.14    371.01 o 
 -20   5  15      245.01      295.54    109.64 o 
 -19   5  15        0.04       18.38     97.25 o 
 -18   5  15      125.55      187.26     97.65 o 
 -17   5  15        3.44       -7.63     86.44 o 
 -16   5  15       55.41      -17.84     63.69 o 
 -15   5  15      299.73      278.20     73.31 o 
 -14   5  15        1.80       34.32     59.61 o 
 -13   5  15      178.40      169.83     66.57 o 
 -12   5  15      921.30      827.17     77.99 o 
 -11   5  15      915.73      810.64    116.01 o 
 -10   5  15        2.16      -50.01    105.83 o 
  -9   5  15      624.24      801.00    115.34 o 
  -8   5  15     1877.50     1786.09    140.60 o 
  -7   5  15      649.96      589.49    106.76 o 
  -6   5  15      572.21      484.17     54.89 o 
  -5   5  15     1747.91     1750.38     82.58 o 
  -4   5  15       64.33       38.81     66.05 o 
  -3   5  15     4095.76     4224.09    119.71 o 
  -2   5  15      337.56      312.39     54.62 o 
  -1   5  15     1664.30     1627.13     81.41 o 
   0   5  15        2.46      -50.58     67.51 o 
   1   5  15      659.15      756.72    128.72 o 
   2   5  15        9.48       49.00     56.71 o 
   3   5  15       74.44      -26.62     56.55 o 
   4   5  15      659.56      592.42    112.33 o 
   5   5  15       24.71       37.53     63.01 o 
   6   5  15      370.05      359.03     85.99 o 
   7   5  15        6.80      -64.07    163.82 o 
   8   5  15      162.43      285.50    185.53 o 
   9   5  15       22.25     -128.45    166.51 o 
  10   5  15       32.06     -188.01    188.01 o 
 -21   6  15      109.51      379.78    277.87 o 
 -20   6  15     1372.75     1468.41    147.48 o 
 -19   6  15     1517.61     1499.41    142.03 o 
 -18   6  15       15.37       92.54     98.85 o 
 -17   6  15     2101.06     2152.36    162.48 o 
 -16   6  15      322.97      490.92     80.78 o 
 -15   6  15     3028.03     3040.84    132.88 o 
 -14   6  15     1754.92     1615.26    101.04 o 
 -13   6  15       10.22       11.13     70.70 o 
 -12   6  15       49.19       80.27     60.34 o 
 -11   6  15      116.49       79.08     92.87 o 
 -10   6  15       71.05       26.44     96.90 o 
  -9   6  15      124.07      285.69    119.26 o 
  -8   6  15     1381.21     1195.53    131.31 o 
  -7   6  15     3053.39     3222.90    192.09 o 
  -6   6  15      135.14      215.22     51.87 o 
  -5   6  15     6954.15     6844.53    251.66 o 
  -4   6  15     1560.13     1539.97     89.89 o 
  -3   6  15      115.97      134.50     51.15 o 
  -2   6  15     4194.58     4264.98    125.82 o 
  -1   6  15      287.11      243.06     56.59 o 
   0   6  15     3563.69     3912.77    136.94 o 
   1   6  15     2217.88     2149.63    108.50 o 
   2   6  15     3024.64     3031.06    127.06 o 
   3   6  15      307.42      129.89     90.24 o 
   4   6  15       37.33      -14.30     57.13 o 
   5   6  15     1824.52     1637.08    259.54 o 
   6   6  15       24.26      -64.21     64.21 o 
   7   6  15      734.07      519.76     98.84 o 
   8   6  15      178.42      146.34     93.90 o 
   9   6  15       75.00       94.97     72.90 o 
  10   6  15      387.58      380.14     86.35 o 
 -20   7  15      811.02     1114.92    297.22 o 
 -19   7  15      170.37      391.08    109.35 o 
 -18   7  15     1138.96     1321.04    135.26 o 
 -17   7  15       17.76       46.19     93.77 o 
 -16   7  15     1772.27     2024.68    149.63 o 
 -15   7  15      817.40      859.84     90.49 o 
 -14   7  15      230.43      366.41     75.39 o 
 -13   7  15     2449.49     2542.35    119.37 o 
 -12   7  15      625.94      616.38     79.79 o 
 -11   7  15     3519.99     3446.51    316.30 o 
 -10   7  15     2413.72     2503.97    308.24 o 
  -9   7  15      155.68      182.14    101.26 o 
  -8   7  15      561.89      597.52    119.85 o 
  -7   7  15        4.48      -50.94     50.94 o 
  -6   7  15     4456.47     4577.27    143.13 o 
  -5   7  15       48.34       26.25     50.62 o 
  -4   7  15     2038.52     2017.36     94.08 o 
  -3   7  15      266.10      193.57     58.23 o 
  -2   7  15      474.52      434.05     62.02 o 
  -1   7  15       28.62        0.29     52.21 o 
   0   7  15      987.87      982.17     81.63 o 
   1   7  15      870.50      801.09     78.24 o 
   2   7  15      277.28      232.90     64.42 o 
   3   7  15      362.88      431.51     78.55 o 
   4   7  15     1085.74     1348.04     99.37 o 
   5   7  15      185.38      163.82     79.76 o 
   6   7  15      178.72      167.74    162.05 o 
   7   7  15      383.30      364.29     75.62 o 
   8   7  15      226.71      149.24     97.66 o 
   9   7  15      567.21      618.58     96.91 o 
 -19   8  15      848.26      885.77    133.65 o 
 -18   8  15        4.22       26.89     99.84 o 
 -17   8  15     1069.96     1362.79    306.30 o 
 -16   8  15      569.43      522.10    101.08 o 
 -15   8  15     2708.09     2666.90    134.48 o 
 -14   8  15       87.61       65.72     69.26 o 
 -13   8  15      593.82      729.39     83.08 o 
 -12   8  15      951.84      772.85    139.06 o 
 -11   8  15        1.51     -106.85    198.00 o 
 -10   8  15      752.85      693.05    134.11 o 
  -9   8  15        4.47      -41.80    103.03 o 
  -8   8  15     1065.17     1083.16    213.70 o 
  -7   8  15     2228.44     2148.20    140.15 o 
  -6   8  15      326.80      253.00     83.45 o 
  -5   8  15      249.85      163.03     57.80 o 
  -4   8  15     2001.71     2129.18    100.99 o 
  -3   8  15     1573.02     1460.01    127.36 o 
  -2   8  15     2263.70     2115.34    148.40 o 
  -1   8  15     1749.52     1803.93    112.76 o 
   0   8  15     1257.93     1052.68    111.47 o 
   1   8  15     1710.26     1535.52    103.57 o 
   2   8  15       80.59       69.71     69.52 o 
   3   8  15     1249.82     1258.99    181.02 o 
   4   8  15       29.52      -25.32    107.33 o 
   5   8  15      635.74      708.33     88.65 o 
   6   8  15      219.75      106.12    155.38 o 
   7   8  15      534.66      626.02     87.92 o 
   8   8  15       92.06      130.20     75.76 o 
 -18   9  15     2440.44     2757.32    419.33 o 
 -17   9  15      234.90       52.18    216.81 o 
 -16   9  15     1360.86     1342.69    135.09 o 
 -15   9  15      678.94      679.57    207.14 o 
 -14   9  15      109.32       28.80     69.40 o 
 -13   9  15     3151.60     3348.37    215.16 o 
 -12   9  15       90.80      -86.09    109.01 o 
 -11   9  15     3362.37     3462.09    219.66 o 
 -10   9  15      839.36      909.35    202.09 o 
  -9   9  15     1981.94     2263.42    228.10 o 
  -8   9  15     2382.42     2410.63    146.49 o 
  -7   9  15      418.89      384.96    142.65 o 
  -6   9  15      971.52      985.81    114.62 o 
  -5   9  15       15.93       25.29     56.74 o 
  -4   9  15     2215.97     2047.26    188.72 o 
  -3   9  15      616.51      548.79     72.15 o 
  -2   9  15     2010.00     2133.94    102.87 o 
  -1   9  15     1812.15     1797.87    182.95 o 
   0   9  15       44.44      -35.69     66.86 o 
   1   9  15     1143.36     1157.17     94.37 o 
   2   9  15      580.48      483.19     79.64 o 
   3   9  15      626.52      624.45     91.79 o 
   4   9  15     1961.13     2079.63    130.27 o 
   5   9  15       88.19       94.02     78.36 o 
   6   9  15     1590.95     1788.44    129.22 o 
   7   9  15      768.32      734.09     98.94 o 
 -16  10  15       53.35      -89.68    111.63 o 
 -15  10  15       83.78       38.33     96.11 o 
 -14  10  15      286.18       54.39    261.42 o 
 -13  10  15       77.00      313.17    126.16 o 
 -12  10  15      158.98      199.83    128.02 o 
 -11  10  15       31.32     -110.42    116.46 o 
 -10  10  15       12.41       13.41    118.28 o 
  -9  10  15        0.14      -49.85    115.23 o 
  -8  10  15       81.36      146.86     68.02 o 
  -7  10  15     1146.09     1145.08     87.48 o 
  -6  10  15        1.45      -58.56     58.56 o 
  -5  10  15      279.80      210.46     69.25 o 
  -4  10  15        5.92      -83.26    126.70 o 
  -3  10  15       65.52       67.00     81.07 o 
  -2  10  15       58.96       76.96     69.13 o 
  -1  10  15     1406.04     1477.72    108.12 o 
   0  10  15      152.47       88.36    163.39 o 
   1  10  15      908.56      717.57    132.16 o 
   2  10  15        1.47      -63.18     63.18 o 
   3  10  15      254.94      207.82    166.45 o 
   4  10  15      399.00      217.36     87.70 o 
   5  10  15      255.03      203.61     90.61 o 
   6  10  15       19.64     -106.26    106.26 o 
 -15  11  15      126.73      166.51    289.05 o 
 -14  11  15      298.46      562.84    326.14 o 
 -13  11  15     2180.25     2132.66    206.11 o 
 -12  11  15      206.23      326.60    148.62 o 
 -11  11  15     1102.90     1368.41    182.43 o 
 -10  11  15      106.74      205.57    144.94 o 
  -9  11  15     1096.78     1039.72    171.17 o 
  -8  11  15      810.65      760.65     87.70 o 
  -7  11  15      173.04      124.86     77.69 o 
  -6  11  15     1441.92     1357.63    131.54 o 
  -5  11  15       59.79      -43.15     87.12 o 
  -4  11  15     2468.38     2415.39    119.31 o 
  -3  11  15       89.46       52.14     77.54 o 
  -2  11  15      142.64      185.15     71.83 o 
  -1  11  15     1352.61     1410.89    110.96 o 
   0  11  15      140.80      108.02     78.05 o 
   1  11  15      535.77      515.93     93.64 o 
   2  11  15     1156.56     1179.21    156.30 o 
   3  11  15       56.05      -17.94    133.72 o 
   4  11  15      519.99      338.06    139.90 o 
 -12  12  15      782.18      741.08    172.23 o 
 -11  12  15        1.56     -122.59    122.59 o 
 -10  12  15      430.93      337.09    162.79 o 
  -9  12  15      242.86      105.60    150.44 o 
  -8  12  15       37.55      -13.31    119.33 o 
  -7  12  15      782.77      750.64     95.31 o 
  -6  12  15       38.99      -13.26     74.97 o 
  -5  12  15        4.02      -67.82     74.94 o 
  -4  12  15      601.25      404.82    128.61 o 
  -3  12  15      127.02        9.71     80.35 o 
  -2  12  15        7.10      -91.05     91.05 o 
  -1  12  15        6.21      -51.62     71.01 o 
   0  12  15      374.65      420.50     87.33 o 
   1  12  15        7.52      -84.33     84.33 o 
   2  12  15      128.76      277.99     99.97 o 
 -10  13  15      167.94      178.06    161.48 o 
  -9  13  15      403.35      370.35    176.20 o 
  -8  13  15       63.94      -24.00    157.11 o
[truncated: 84,802 more chars]
